# Supplementary material for: Severe dengue in children associates with dysregulation of lipid homeostasis, complement cascade and retinol transport
Source: Clin Transl Med. Author manuscript; Available in PMC 2023 Jun 7. (PMC10230155; doi:10.1002/ctm2.1271)
Supplement: Supplementary dataset 1 [file EMS176616-supplement-Supplementary_dataset_1.xlsx]

## Sheet: Sheet1
Venn diagram analysis of all three groups with unique proteins from at least two or more sets
								Names	total	elements
								DF SD SD with FL	8	sp|P05155|IC1_HUMAN
										sp|P06727|APOA4_HUMAN
										sp|P02749|APOH_HUMAN
										sp|P19320|VCAM1_HUMAN
										sp|P26022|PTX3_HUMAN
										sp|P04278|SHBG_HUMAN
										sp|P13796|PLSL_HUMAN
										sp|P02654|APOC1_HUMAN
								DF SD	5	sp|P62258|1433E_HUMAN
										sp|P00915|CAH1_HUMAN
										sp|P63261|ACTG_HUMAN
										sp|P04040|CATA_HUMAN
										sp|P68133|ACTS_HUMAN
								DF SD with FL	8	sp|P02655|APOC2_HUMAN
										sp|P0C0L4|CO4A_HUMAN
										sp|P00338|LDHA_HUMAN
										sp|O00391|QSOX1_HUMAN
										sp|Q08380|LG3BP_HUMAN
										sp|P02649|APOE_HUMAN
										sp|P08571|CD14_HUMAN
										sp|P11226|MBL2_HUMAN
								SD SD with FL	12	sp|P32119|PRDX2_HUMAN
										sp|P18428|LBP_HUMAN
										sp|O75636|FCN3_HUMAN
										sp|P04275|VWF_HUMAN
										sp|P02787|TRFE_HUMAN
										sp|P02753|RET4_HUMAN
										sp|P22352|GPX3_HUMAN
										sp|P02750|A2GL_HUMAN
										sp|P08519|APOA_HUMAN
										sp|P0DJI9|SAA2_HUMAN
										sp|P02775|CXCL7_HUMAN
										sp|P02741|CRP_HUMAN
								DF	7	sp|P02656|APOC3_HUMAN
										sp|P06681|CO2_HUMAN
										sp|P51884|LUM_HUMAN
										sp|P02743|SAMP_HUMAN
										sp|P07900|HS90A_HUMAN
										sp|P04196|HRG_HUMAN
										sp|Q9UGM5|FETUB_HUMAN
								SD	5	sp|P78332|RBM6_HUMAN
										sp|P05090|APOD_HUMAN
										sp|P0DJI8|SAA1_HUMAN
										sp|P05546|HEP2_HUMAN
										sp|P55056|APOC4_HUMAN
								SD with FL	9	sp|P17936|IBP3_HUMAN
										sp|Q14520|HABP2_HUMAN
										sp|P00751|CFAB_HUMAN
										sp|P00739|HPTR_HUMAN
										sp|P15151|PVR_HUMAN
										sp|Q6EMK4|VASN_HUMAN
										sp|P02748|CO9_HUMAN
										sp|Q92820|GGH_HUMAN
										sp|P01019|ANGT_HUMAN
								Total	54
