# Supplementary material for: Severe dengue in children associates with dysregulation of lipid homeostasis, complement cascade and retinol transport
Source: Clin Transl Med. Author manuscript; Available in PMC 2023 Jun 7. (PMC10230155; doi:10.1002/ctm2.1271)
Supplement: Supplementary dataset 2 [file EMS176616-supplement-Supplementary_dataset_2.xlsx]

## Sheet: Enrichment
# background genes	# genes	category	description	FDR value	genes	network.SUID	nodes.SUID	p-value	term name	transferred FDR value
47	12	GO Biological Process	Plasma lipoprotein particle organization	6.18e-15	APOC3|APOA1|APOE|LPA|APOA4|AGT|APOA2|APOM|PLTP|APOC1|APOC2|APOC4	124	227|277|165|191|213|181|273|259|275|225|261|211	4.81e-19	GO:0071827	1.4209
30	11	GO Biological Process	Plasma lipoprotein particle remodeling	6.18e-15	APOC3|APOA1|APOE|LPA|APOA4|AGT|APOA2|APOM|PLTP|APOC1|APOC2	124	227|277|165|191|213|181|273|259|275|225|261	5.23e-19	GO:0034369	1.4209
12516	55	GO Molecular Function	Binding	0.0072	APOH|SERPIND1|LBP|APOC3|HRG|APOA1|CAT|APOE|CRP|APCS|VWF|YWHAE|RBM6|LUM|FCN3|HABP2|SAA4|VCAM1|PTX3|PPBP|C2|LRG1|CD14|VASN|APOL1|LPA|HSP90AA1|APOD|HP|APOA4|AGT|ACTA1|QSOX1|APOA2|RBP4|MBL2|APOM|SHBG|IGFBP3|GPX3|APOF|VIMP|LCP1|SAA1|TF|C4A|PVR|CFB|PLTP|CA1|SAA2|LDHA|ACTG1|APOC1|APOC2	124	255|185|237|227|245|277|171|165|189|159|229|193|249|187|219|215|263|161|199|169|207|203|163|205|265|191|177|241|173|213|181|233|221|273|243|247|259|251|151|235|269|271|253|167|175|157|153|217|275|197|201|209|223|225|261	8.44e-05	GO:0005488	0.214267
75	12	GO Biological Process	Regulation of plasma lipoprotein particle levels	1.52e-13	APOC3|APOA1|APOE|LPA|APOA4|AGT|APOA2|APOM|PLTP|APOC1|APOC2|APOC4	124	227|277|165|191|213|181|273|259|275|225|261|211	7.11e-17	GO:0097006	1.28182
18	9	GO Biological Process	High-density lipoprotein particle remodeling	1.9e-13	APOC3|APOA1|APOE|APOA4|APOA2|APOM|PLTP|APOC1|APOC2	124	227|277|165|213|273|259|275|225|261	1.04e-16	GO:0034375	1.27212
296	17	GO Biological Process	Lipid transport	2.03e-13	APOH|LBP|APOC3|APOA1|APOE|APOL1|LPA|APOD|APOA4|APOA2|RBP4|APOM|APOF|PLTP|APOC1|APOC2|APOC4	124	255|237|227|277|165|265|191|241|213|273|243|259|269|275|225|261|211	1.27e-16	GO:0006869	1.26925
27	9	GO Biological Process	Plasma lipoprotein particle assembly	2.61e-12	APOC3|APOA1|APOE|APOA4|APOA2|APOM|APOC1|APOC2|APOC4	124	227|277|165|213|273|259|225|261|211	2.03e-15	GO:0034377	1.15834
3485	40	GO Biological Process	Response to stress	3.73e-12	APOH|SERPIND1|LBP|HRG|APOA1|CAT|APOE|CRP|APCS|VWF|LGALS3BP|C9|YWHAE|FCN3|SAA4|SERPING1|VCAM1|PTX3|PPBP|C2|PRDX2|CD14|VASN|APOL1|HSP90AA1|APOD|HP|APOA4|AGT|APOA2|MBL2|GPX3|VIMP|SAA1|TF|C4A|CFB|SAA2|LDHA|ACTG1	124	255|185|237|245|277|171|165|189|159|229|239|179|193|219|263|257|161|199|169|207|183|163|205|265|177|241|173|213|181|273|247|235|271|167|175|157|217|201|209|223	3.2e-15	GO:0006950	1.14283
2310	33	GO Biological Process	Response to external stimulus	1.15e-11	SERPIND1|LBP|HRG|APOA1|CAT|APOE|CRP|APCS|C9|FCN3|SAA4|SERPING1|VCAM1|PTX3|PPBP|C2|PRDX2|LRG1|CD14|APOL1|HP|APOA4|AGT|ACTA1|MBL2|VIMP|SAA1|TF|C4A|CFB|SAA2|LDHA|ACTG1	124	185|237|245|277|171|165|189|159|179|219|263|257|161|199|169|207|183|203|163|265|173|213|181|233|247|271|167|175|157|217|201|209|223	1.16e-14	GO:0009605	1.09393
23	8	GO Biological Process	Cholesterol efflux	5.54e-11	APOC3|APOA1|APOE|APOA4|APOA2|APOM|APOC1|APOC2	124	227|277|165|213|273|259|225|261	6.03e-14	GO:0033344	1.02565
7026	41	GO Molecular Function	Protein binding	0.00049	APOH|LBP|APOC3|HRG|APOA1|CAT|APOE|CRP|APCS|VWF|YWHAE|FCN3|SAA4|VCAM1|PTX3|PPBP|LRG1|VASN|LPA|HSP90AA1|HP|APOA4|AGT|ACTA1|APOA2|MBL2|IGFBP3|GPX3|APOF|VIMP|LCP1|SAA1|TF|C4A|PVR|CFB|PLTP|SAA2|LDHA|ACTG1|APOC2	124	255|237|227|245|277|171|165|189|159|229|193|219|263|161|199|169|203|205|191|177|173|213|181|233|273|247|151|235|269|271|253|167|175|157|153|217|275|201|209|223|261	4.54e-06	GO:0005515	0.33098
1296	25	GO Biological Process	Defense response	1.08e-10	LBP|HRG|CRP|APCS|LGALS3BP|C9|FCN3|SAA4|SERPING1|VCAM1|PTX3|PPBP|C2|PRDX2|CD14|APOL1|HP|APOA4|APOA2|MBL2|SAA1|C4A|CFB|SAA2|ACTG1	124	237|245|189|159|239|179|219|263|257|161|199|169|207|183|163|265|173|213|273|247|167|157|217|201|223	1.26e-13	GO:0006952	0.996658
12	7	GO Biological Process	Phospholipid efflux	1.1e-10	APOC3|APOA1|APOE|APOA4|APOA2|APOC1|APOC2	124	227|277|165|213|273|225|261	1.36e-13	GO:0033700	0.995861
1899	29	GO Biological Process	Interspecies interaction between organisms	1.66e-10	LBP|HRG|APOE|CRP|APCS|C9|YWHAE|FCN3|SERPING1|VCAM1|PTX3|PPBP|C2|PRDX2|LRG1|CD14|APOL1|HSP90AA1|HP|APOA4|APOA2|MBL2|VIMP|SAA1|TF|C4A|PVR|CFB|ACTG1	124	237|245|165|189|159|179|193|219|257|161|199|169|207|183|203|163|265|177|173|213|273|247|271|167|175|157|153|217|223	2.19e-13	GO:0044419	0.977989
969	22	GO Biological Process	Immune effector process	1.77e-10	LBP|CAT|CRP|APCS|GGH|C9|FCN3|SERPING1|PTX3|PPBP|C2|PRDX2|LRG1|CD14|HSP90AA1|HP|QSOX1|MBL2|LCP1|C4A|CFB|ACTG1	124	237|171|189|159|231|179|219|257|199|169|207|183|203|163|177|173|221|247|253|157|217|223	2.48e-13	GO:0002252	0.975203
54	9	GO Biological Process	Complement activation	3.23e-10	CRP|APCS|C9|FCN3|SERPING1|C2|MBL2|C4A|CFB	124	189|159|179|219|257|207|247|157|217	4.78e-13	GO:0006956	0.94908
1256	24	GO Biological Process	Response to other organism	3.64e-10	LBP|HRG|CRP|APCS|C9|FCN3|SERPING1|VCAM1|PTX3|PPBP|C2|PRDX2|LRG1|CD14|APOL1|HP|APOA4|MBL2|VIMP|SAA1|TF|C4A|CFB|ACTG1	124	237|245|189|159|179|219|257|161|199|169|207|183|203|163|265|173|213|247|271|167|175|157|217|223	5.66e-13	GO:0051707	0.94389
17	7	GO Biological Process	Reverse cholesterol transport	5.4e-10	APOC3|APOA1|APOE|APOA4|APOA2|APOM|APOC2	124	227|277|165|213|273|259|261	9.25e-13	GO:0043691	0.926761
4353	41	GO Biological Process	Transport	5.5e-10	APOH|LBP|APOC3|HRG|APOA1|CAT|APOE|CRP|GGH|VWF|LGALS3BP|YWHAE|FCN3|SERPING1|PTX3|PPBP|LRG1|CD14|APOL1|LPA|HSP90AA1|APOD|HP|APOA4|AGT|QSOX1|APOA2|RBP4|MBL2|APOM|APOF|VIMP|SAA1|TF|PCYOX1|PLTP|CA1|ACTG1|APOC1|APOC2|APOC4	124	255|237|227|245|277|171|165|189|231|229|239|193|219|257|199|169|203|163|265|191|177|241|173|213|181|221|273|243|247|259|269|271|167|175|267|275|197|223|225|261|211	1.03e-12	GO:0006810	0.925964
1588	26	GO Biological Process	Immune response	7.26e-10	LBP|HRG|CAT|CRP|APCS|GGH|C9|FCN3|SERPING1|VCAM1|PTX3|PPBP|C2|LRG1|CD14|APOL1|HSP90AA1|HP|APOA4|QSOX1|MBL2|LCP1|SAA1|C4A|CFB|ACTG1	124	237|245|171|189|159|231|179|219|257|161|199|169|207|203|163|265|177|173|213|221|247|253|167|157|217|223	1.41e-12	GO:0006955	0.913906
40	8	GO Biological Process	Plasma lipoprotein particle clearance	1.35e-09	APOC3|APOA1|APOE|APOA2|APOM|APOC1|APOC2|APOC4	124	227|277|165|273|259|225|261|211	2.76e-12	GO:0034381	0.886967
69	9	GO Biological Process	Sterol transport	1.63e-09	APOC3|APOA1|APOE|APOA4|APOA2|APOM|PLTP|APOC1|APOC2	124	227|277|165|213|273|259|275|225|261	3.54e-12	GO:0015918	0.878781
151	11	GO Biological Process	Regulation of lipid localization	1.94e-09	APOC3|APOA1|APOE|CRP|APOA4|AGT|APOA2|PLTP|APOC1|APOC2|APOC4	124	227|277|165|189|213|181|273|275|225|261|211	4.38e-12	GO:1905952	0.87122
9	6	GO Biological Process	Positive regulation of cholesterol esterification	1.98e-09	APOA1|APOE|APOA4|AGT|APOA2|APOC1	124	277|165|213|181|273|225	4.62e-12	GO:0010873	0.870333
9	6	GO Biological Process	Chylomicron remodeling	1.98e-09	APOC3|APOA1|APOE|APOA4|APOA2|APOC2	124	227|277|165|213|273|261	4.62e-12	GO:0034371	0.870333
44	8	GO Biological Process	Acute-phase response	2.19e-09	LBP|CRP|APCS|SAA4|HP|MBL2|SAA1|SAA2	124	237|189|159|263|173|247|167|201	5.45e-12	GO:0006953	0.865956
900	20	GO Biological Process	Defense response to other organism	2.3e-09	LBP|HRG|CRP|APCS|C9|FCN3|SERPING1|VCAM1|PTX3|PPBP|C2|CD14|APOL1|HP|APOA4|MBL2|SAA1|C4A|CFB|ACTG1	124	237|245|189|159|179|219|257|161|199|169|207|163|265|173|213|247|167|157|217|223	5.9e-12	GO:0098542	0.863827
5591	45	GO Biological Process	Localization	2.38e-09	APOH|LBP|APOC3|HRG|APOA1|CAT|APOE|CRP|GGH|VWF|LGALS3BP|YWHAE|FCN3|SAA4|SERPING1|VCAM1|PTX3|PPBP|LRG1|CD14|APOL1|LPA|HSP90AA1|APOD|HP|APOA4|AGT|QSOX1|APOA2|RBP4|MBL2|APOM|APOF|VIMP|LCP1|SAA1|TF|PCYOX1|PLTP|CA1|SAA2|ACTG1|APOC1|APOC2|APOC4	124	255|237|227|245|277|171|165|189|231|229|239|193|219|263|257|161|199|169|203|163|265|191|177|241|173|213|181|221|273|243|247|259|269|271|253|167|175|267|275|197|201|223|225|261|211	6.31e-12	GO:0051179	0.862342
74	9	GO Biological Process	Acute inflammatory response	2.38e-09	LBP|CRP|APCS|SAA4|HP|APOA2|MBL2|SAA1|SAA2	124	237|189|159|263|173|273|247|167|201	6.31e-12	GO:0002526	0.862342
10	6	GO Biological Process	Chylomicron assembly	2.63e-09	APOC3|APOA1|APOE|APOA4|APOA2|APOC2	124	227|277|165|213|273|261	7.37e-12	GO:0034378	0.858004
52	8	GO Biological Process	Regulation of cholesterol transport	6.14e-09	APOC3|APOA1|APOE|APOA4|APOA2|PLTP|APOC1|APOC2	124	227|277|165|213|273|275|225|261	1.82e-11	GO:0032374	0.821183
896	19	GO Biological Process	Regulation of immune response	1.53e-08	LBP|HRG|APOA1|APOE|CRP|APCS|C9|FCN3|SERPING1|VCAM1|C2|HSP90AA1|APOA2|MBL2|VIMP|C4A|PVR|CFB|ACTG1	124	237|245|277|165|189|159|179|219|257|161|207|177|273|247|271|157|153|217|223	4.99e-11	GO:0050776	0.781531
145	10	GO Biological Process	Organic hydroxy compound transport	2.21e-08	APOC3|APOA1|APOE|APOA4|APOA2|RBP4|APOM|PLTP|APOC1|APOC2	124	227|277|165|213|273|243|259|275|225|261	7.39e-11	GO:0015850	0.765561
703	17	GO Biological Process	Innate immune response	2.62e-08	LBP|CRP|APCS|C9|FCN3|SERPING1|VCAM1|PTX3|C2|CD14|APOL1|APOA4|MBL2|SAA1|C4A|CFB|ACTG1	124	237|189|159|179|219|257|161|199|207|163|265|213|247|167|157|217|223	8.98e-11	GO:0045087	0.75817
38	7	GO Biological Process	Complement activation, classical pathway	3.28e-08	CRP|APCS|C9|SERPING1|C2|MBL2|C4A	124	189|159|179|257|207|247|157	1.15e-10	GO:0006958	0.748413
641	16	GO Biological Process	Leukocyte mediated immunity	6.34e-08	CAT|CRP|APCS|GGH|C9|SERPING1|PTX3|PPBP|C2|LRG1|CD14|HSP90AA1|HP|QSOX1|MBL2|C4A	124	171|189|159|231|179|257|199|169|207|203|163|177|173|221|247|157	2.27e-10	GO:0002443	0.719791
450	14	GO Biological Process	Negative regulation of hydrolase activity	6.34e-08	SERPIND1|APOC3|HRG|APOA1|APCS|YWHAE|FETUB|SERPING1|PTX3|LPA|AGT|APOA2|C4A|APOC1	124	185|227|245|277|159|193|195|257|199|191|181|273|157|225	2.27e-10	GO:0051346	0.719791
1956	24	Reactome Pathways	Immune System	6.26e-07	LBP|CAT|CRP|GGH|C9|FCN3|SERPING1|VCAM1|PTX3|PPBP|C2|LRG1|CD14|HSP90AA1|HP|QSOX1|MBL2|LCP1|SAA1|C4A|PVR|CFB|CA1|ACTG1	124	237|171|189|231|179|219|257|161|199|169|207|203|163|177|173|221|247|253|167|157|153|217|197|223	4.9e-09	HSA-168256	0.620343
116	9	GO Biological Process	Regulation of lipid transport	7.06e-08	APOC3|APOA1|APOE|APOA4|AGT|APOA2|PLTP|APOC1|APOC2	124	227|277|165|213|181|273|275|225|261	2.64e-10	GO:0032368	0.71512
22	6	GO Biological Process	Regulation of lipoprotein lipase activity	8.64e-08	APOH|APOC3|APOA1|APOA4|APOC1|APOC2	124	255|227|277|213|225|261	3.36e-10	GO:0051004	0.706349
8046	51	GO Biological Process	Response to stimulus	9.07e-08	APOH|SERPIND1|LBP|APOC3|HRG|APOA1|CAT|APOE|CRP|APCS|GGH|VWF|LGALS3BP|C9|YWHAE|LUM|FCN3|SAA4|SERPING1|VCAM1|PTX3|PPBP|C2|PRDX2|LRG1|CD14|VASN|APOL1|HSP90AA1|APOD|HP|APOA4|AGT|ACTA1|QSOX1|APOA2|RBP4|MBL2|APOM|GPX3|VIMP|LCP1|SAA1|TF|C4A|CFB|CA1|SAA2|LDHA|ACTG1|APOC2	124	255|185|237|227|245|277|171|165|189|159|231|229|239|179|193|187|219|263|257|161|199|169|207|183|203|163|205|265|177|241|173|213|181|233|221|273|243|247|259|235|271|253|167|175|157|217|197|201|209|223|261	3.6e-10	GO:0050896	0.704239
129	9	GO Biological Process	Platelet degranulation	1.58e-07	APOH|HRG|APOA1|VWF|LGALS3BP|SERPING1|PPBP|QSOX1|TF	124	255|245|277|229|239|257|169|221|175	6.4e-10	GO:0002576	0.680134
807	17	GO Biological Process	Negative regulation of catalytic activity	1.73e-07	SERPIND1|APOC3|HRG|APOA1|APOE|APCS|YWHAE|FETUB|SERPING1|PTX3|LPA|HP|AGT|APOA2|C4A|APOC1|APOC2	124	185|227|245|277|165|159|193|195|257|199|191|173|181|273|157|225|261	7.15e-10	GO:0043086	0.676195
697	16	GO Biological Process	Regulated exocytosis	1.78e-07	APOH|HRG|APOA1|CAT|GGH|VWF|LGALS3BP|SERPING1|PTX3|PPBP|LRG1|CD14|HSP90AA1|HP|QSOX1|TF	124	255|245|277|171|231|229|239|257|199|169|203|163|177|173|221|175	7.46e-10	GO:0045055	0.674958
2481	28	GO Biological Process	Immune system process	2.01e-07	LBP|HRG|CAT|CRP|APCS|GGH|C9|FCN3|SERPING1|VCAM1|PTX3|PPBP|C2|PRDX2|LRG1|CD14|APOL1|HSP90AA1|HP|APOA4|QSOX1|MBL2|LCP1|SAA1|TF|C4A|CFB|ACTG1	124	237|245|171|189|159|231|179|219|257|161|199|169|207|183|203|163|265|177|173|213|221|247|253|167|175|157|217|223	8.77e-10	GO:0002376	0.66968
88	8	GO Biological Process	Phospholipid transport	2.01e-07	APOC3|APOA1|APOE|APOA4|APOA2|PLTP|APOC1|APOC2	124	227|277|165|213|273|275|225|261	8.59e-10	GO:0015914	0.66968
1581	20	GO Molecular Function	Signaling receptor binding	1.38e-05	LBP|APOC3|HRG|APOA1|APOE|CRP|VWF|FCN3|SAA4|VCAM1|PPBP|LRG1|AGT|APOA2|MBL2|APOF|LCP1|SAA1|TF|SAA2	124	237|227|245|277|165|189|229|219|263|161|169|203|181|273|247|269|253|167|175|201	8.98e-08	GO:0005102	0.486012
1025	20	Reactome Pathways	Innate Immune System	1.41e-08	LBP|CAT|CRP|GGH|C9|FCN3|SERPING1|PTX3|PPBP|C2|LRG1|CD14|HSP90AA1|HP|QSOX1|MBL2|SAA1|C4A|CFB|ACTG1	124	237|171|189|231|179|219|257|199|169|207|203|163|177|173|221|247|167|157|217|223	5.85e-11	HSA-168249	0.785078
10	5	GO Biological Process	High-density lipoprotein particle clearance	2.07e-07	APOA1|APOE|APOA2|APOM|APOC2	124	277|165|273|259|261	9.2e-10	GO:0034384	0.668403
1805	24	GO Biological Process	Vesicle-mediated transport	2.21e-07	APOH|LBP|HRG|APOA1|CAT|APOE|CRP|GGH|VWF|LGALS3BP|FCN3|SERPING1|PTX3|PPBP|LRG1|CD14|APOL1|HSP90AA1|HP|QSOX1|MBL2|SAA1|TF|ACTG1	124	255|237|245|277|171|165|189|231|229|239|219|257|199|169|203|163|265|177|173|221|247|167|175|223	9.98e-10	GO:0016192	0.665561
515	14	GO Biological Process	Inflammatory response	2.67e-07	LBP|CRP|APCS|SAA4|PTX3|PPBP|PRDX2|CD14|HP|APOA2|MBL2|SAA1|C4A|SAA2	124	237|189|159|263|199|169|183|163|173|273|247|167|157|201	1.25e-09	GO:0006954	0.657349
1514	22	GO Biological Process	Regulation of immune system process	2.68e-07	LBP|HRG|APOA1|APOE|CRP|APCS|C9|FCN3|SERPING1|VCAM1|C2|PRDX2|HSP90AA1|APOD|APOA2|RBP4|MBL2|VIMP|C4A|PVR|CFB|ACTG1	124	237|245|277|165|189|159|179|219|257|161|207|183|177|241|273|243|247|271|157|153|217|223	1.27e-09	GO:0002682	0.657187
2741	19	Reactome Pathways	Signal Transduction	0.0438	APOC3|APOA1|APOE|VWF|YWHAE|PPBP|HSP90AA1|APOD|APOA4|AGT|APOA2|RBP4|APOM|SAA1|PLTP|ACTG1|APOC1|APOC2|APOC4	124	227|277|165|229|193|169|177|241|213|181|273|243|259|167|275|223|225|261|211	0.00094	HSA-162582	0.135853
2173	26	GO Biological Process	Organic substance transport	2.9e-07	APOH|LBP|APOC3|HRG|APOA1|CAT|APOE|YWHAE|PPBP|APOL1|LPA|HSP90AA1|APOD|APOA4|AGT|APOA2|RBP4|APOM|APOF|VIMP|TF|PLTP|CA1|APOC1|APOC2|APOC4	124	255|237|227|245|277|171|165|193|169|265|191|177|241|213|181|273|243|259|269|271|175|275|197|225|261|211	1.4e-09	GO:0071702	0.65376
2740	29	GO Biological Process	Regulation of localization	3.33e-07	APOH|LBP|APOC3|HRG|APOA1|APOE|CRP|YWHAE|PTX3|C2|CD14|HSP90AA1|APOD|APOA4|AGT|APOA2|RBP4|MBL2|IGFBP3|VIMP|LCP1|SAA1|TF|C4A|PLTP|ACTG1|APOC1|APOC2|APOC4	124	255|237|227|245|277|165|189|193|199|207|163|177|241|213|181|273|243|247|151|271|253|167|175|157|275|223|225|261|211	1.66e-09	GO:0032879	0.647756
275	11	GO Biological Process	Humoral immune response	3.84e-07	HRG|CRP|APCS|C9|FCN3|SERPING1|PPBP|C2|MBL2|C4A|CFB	124	245|189|159|179|219|257|169|207|247|157|217	1.94e-09	GO:0006959	0.641567
99	8	GO Biological Process	Regulation of lipase activity	4e-07	APOH|APOC3|APOA1|APOA4|AGT|APOA2|APOC1|APOC2	124	255|227|277|213|181|273|225|261	2.05e-09	GO:0060191	0.639794
13	5	GO Biological Process	High-density lipoprotein particle assembly	4.92e-07	APOA1|APOE|APOA4|APOA2|APOM	124	277|165|213|273|259	2.6e-09	GO:0034380	0.630803
2257	26	GO Biological Process	Positive regulation of response to stimulus	5.83e-07	APOH|LBP|HRG|APOA1|CAT|APOE|CRP|APCS|C9|YWHAE|FCN3|SERPING1|C2|PRDX2|LRG1|CD14|HSP90AA1|AGT|MBL2|IGFBP3|SAA1|TF|C4A|PVR|CFB|ACTG1	124	255|237|245|277|171|165|189|159|179|193|219|257|207|183|203|163|177|181|247|151|167|175|157|153|217|223	3.13e-09	GO:0048584	0.623433
14	5	GO Biological Process	Negative regulation of cholesterol transport	6.47e-07	APOC3|APOE|APOA2|APOC1|APOC2	124	227|165|273|225|261	3.53e-09	GO:0032375	0.61891
1163	19	GO Biological Process	Negative regulation of molecular function	6.55e-07	SERPIND1|APOC3|HRG|APOA1|CAT|APOE|APCS|YWHAE|FETUB|SERPING1|PTX3|PRDX2|LPA|HP|AGT|APOA2|C4A|APOC1|APOC2	124	185|227|245|277|171|165|159|193|195|257|199|183|191|173|181|273|157|225|261	3.67e-09	GO:0044092	0.618376
108	8	GO Biological Process	Retinoid metabolic process	6.84e-07	APOC3|APOA1|APOE|APOA4|APOA2|RBP4|APOM|APOC2	124	227|277|165|213|273|243|259|261	3.91e-09	GO:0001523	0.616494
35	6	GO Biological Process	Triglyceride homeostasis	6.84e-07	APOC3|APOA1|APOE|APOA4|APOC2|APOC4	124	227|277|165|213|261|211	3.88e-09	GO:0070328	0.616494
120	8	GO Biological Process	Cholesterol metabolic process	1.39e-06	APOA1|CAT|APOE|APOL1|APOA4|APOA2|APOF|APOC1	124	277|171|165|265|213|273|269|225	8.54e-09	GO:0008203	0.585699
1231	19	GO Biological Process	Negative regulation of multicellular organismal process	1.46e-06	APOH|LBP|APOC3|HRG|APOA1|APOE|APCS|SERPING1|PRDX2|VASN|APOD|APOA4|AGT|APOA2|RBP4|APOM|VIMP|APOC1|APOC2	124	255|237|227|245|277|165|159|257|183|205|241|213|181|273|243|259|271|225|261	9.17e-09	GO:0051241	0.583565
764	17	GO Molecular Function	Lipid binding	2.58e-07	APOH|LBP|APOC3|APOA1|APOE|CD14|APOL1|APOD|APOA4|APOA2|RBP4|APOM|SHBG|APOF|PLTP|APOC1|APOC2	124	255|237|227|277|165|163|265|241|213|273|243|259|251|269|275|225|261	3.15e-10	GO:0008289	0.658838
1044	17	GO Molecular Function	Enzyme regulator activity	7.22e-06	APOH|SERPIND1|APOC3|HRG|APOA1|APOE|FETUB|SERPING1|LPA|HSP90AA1|APOA4|AGT|APOA2|IGFBP3|C4A|APOC1|APOC2	124	255|185|227|245|277|165|195|257|191|177|213|181|273|151|157|225|261	3.12e-08	GO:0030234	0.514146
1896	17	GO Molecular Function	Identical protein binding	0.008	APOH|APOA1|CAT|APOE|CRP|APCS|VWF|YWHAE|PTX3|HSP90AA1|APOA4|APOA2|GPX3|LCP1|LDHA|ACTG1|APOC2	124	255|277|171|165|189|159|229|193|199|177|213|273|235|253|209|223|261	9.59e-05	GO:0042802	0.209691
121	8	GO Biological Process	Lipoprotein metabolic process	1.46e-06	APOC3|APOA1|APOE|APOL1|APOA4|APOA2|APOM|APOC1	124	227|277|165|265|213|273|259|225	9.08e-09	GO:0042157	0.583565
607	14	GO Biological Process	Positive regulation of immune response	1.51e-06	LBP|HRG|CRP|APCS|C9|FCN3|SERPING1|C2|HSP90AA1|MBL2|C4A|PVR|CFB|ACTG1	124	237|245|189|159|179|219|257|207|177|247|157|153|217|223	9.67e-09	GO:0050778	0.582102
979	17	GO Biological Process	Secretion by cell	1.86e-06	APOH|HRG|APOA1|CAT|GGH|VWF|LGALS3BP|SERPING1|PTX3|PPBP|LRG1|CD14|HSP90AA1|HP|AGT|QSOX1|TF	124	255|245|277|171|231|229|239|257|199|169|203|163|177|173|181|221|175	1.23e-08	GO:0032940	0.573049
5	4	GO Biological Process	Regulation of very-low-density lipoprotein particle remodeling	1.91e-06	APOC3|APOA1|APOA2|APOC2	124	227|277|273|261	1.28e-08	GO:0010901	0.571897
1216	16	GO Molecular Function	Protein-containing complex binding	0.00018	HRG|APOA1|APOE|CRP|APCS|VWF|YWHAE|LUM|VCAM1|PTX3|HSP90AA1|APOA2|RBP4|LCP1|C4A|PLTP	124	245|277|165|189|159|229|193|187|161|199|177|273|243|253|157|275	1.46e-06	GO:0044877	0.374473
46	6	GO Biological Process	Negative regulation of lipid localization	2.5e-06	APOC3|APOE|CRP|APOA2|APOC1|APOC2	124	227|165|189|273|225|261	1.71e-08	GO:1905953	0.560206
85	7	GO Biological Process	Cholesterol homeostasis	2.78e-06	APOC3|APOA1|APOE|APOA4|APOA2|APOM|APOC2	124	227|277|165|213|273|259|261	1.97e-08	GO:0042632	0.555596
142	8	GO Biological Process	Lipid homeostasis	3.98e-06	APOC3|APOA1|APOE|APOA4|APOA2|APOM|APOC2|APOC4	124	227|277|165|213|273|259|261|211	2.97e-08	GO:0055088	0.540012
93	7	GO Biological Process	Interaction with symbiont	4.62e-06	HRG|APOE|CRP|APCS|PTX3|APOL1|MBL2	124	245|165|189|159|199|265|247	3.53e-08	GO:0051702	0.533536
1075	17	GO Biological Process	Cell activation	6.17e-06	LBP|HRG|CAT|GGH|VWF|VCAM1|PTX3|PPBP|PRDX2|LRG1|CD14|HSP90AA1|HP|QSOX1|LCP1|SAA1|ACTG1	124	237|245|171|231|229|161|199|169|183|203|163|177|173|221|253|167|223	4.75e-08	GO:0001775	0.520971
8	4	GO Biological Process	Chylomicron remnant clearance	6.41e-06	APOC3|APOE|APOC1|APOC2	124	227|165|225|261	4.99e-08	GO:0034382	0.519314
949	16	GO Biological Process	Positive regulation of immune system process	6.83e-06	LBP|HRG|CRP|APCS|C9|FCN3|SERPING1|VCAM1|C2|HSP90AA1|RBP4|MBL2|C4A|PVR|CFB|ACTG1	124	237|245|189|159|179|219|257|161|207|177|243|247|157|153|217|223	5.43e-08	GO:0002684	0.516558
721	14	Reactome Pathways	Transport of small molecules	7.49e-06	APOC3|APOA1|APOE|LPA|APOD|APOA4|APOA2|APOF|TF|PLTP|CA1|APOC1|APOC2|APOC4	124	227|277|165|191|241|213|273|269|175|275|197|225|261|211	7.93e-08	HSA-382551	0.512552
385	11	GO Biological Process	Activation of immune response	6.97e-06	CRP|APCS|C9|FCN3|SERPING1|C2|HSP90AA1|MBL2|C4A|CFB|ACTG1	124	189|159|179|219|257|207|177|247|157|217|223	5.59e-08	GO:0002253	0.515677
4333	34	GO Biological Process	Response to chemical	8.34e-06	SERPIND1|LBP|HRG|APOA1|CAT|APOE|GGH|LUM|SAA4|VCAM1|PPBP|C2|PRDX2|CD14|VASN|HSP90AA1|APOD|HP|APOA4|AGT|ACTA1|APOA2|RBP4|APOM|GPX3|VIMP|LCP1|SAA1|TF|CA1|SAA2|LDHA|ACTG1|APOC2	124	185|237|245|277|171|165|231|187|263|161|169|207|183|163|205|177|241|173|213|181|233|273|243|259|235|271|253|167|175|197|201|209|223|261	6.81e-08	GO:0042221	0.507883
6112	41	GO Biological Process	Positive regulation of biological process	8.63e-06	APOH|LBP|HRG|APOA1|CAT|APOE|CRP|APCS|C9|YWHAE|LUM|FCN3|SERPING1|VCAM1|PTX3|PPBP|C2|PRDX2|LRG1|CD14|HSP90AA1|HP|APOA4|AGT|ACTA1|APOA2|RBP4|MBL2|IGFBP3|LCP1|SAA1|TF|C4A|PVR|CFB|PLTP|LDHA|ACTG1|APOC1|APOC2|APOC4	124	255|237|245|277|171|165|189|159|179|193|187|219|257|161|199|169|207|183|203|163|177|173|213|181|233|273|243|247|151|253|167|175|157|153|217|275|209|223|225|261|211	7.12e-08	GO:0048518	0.506399
9	4	GO Biological Process	Opsonization	8.63e-06	LBP|CRP|PTX3|MBL2	124	237|189|199|247	7.19e-08	GO:0008228	0.506399
9	4	GO Biological Process	Very-low-density lipoprotein particle remodeling	8.63e-06	APOA1|APOE|APOA4|APOC2	124	277|165|213|261	7.19e-08	GO:0034372	0.506399
1181	13	GO Molecular Function	Transporter activity	0.0084	APOA1|APOE|PPBP|APOL1|APOD|APOA4|APOA2|RBP4|APOM|APOF|PCYOX1|PLTP|APOC4	124	277|165|169|265|241|213|273|243|259|269|267|275|211	0.0001	GO:0005215	0.207572
60	6	GO Biological Process	Regulation of lipid catabolic process	8.69e-06	APOC3|APOA1|APOA4|APOA2|APOC1|APOC2	124	227|277|213|273|225|261	7.37e-08	GO:0050994	0.506098
10	4	GO Biological Process	Positive regulation of lipoprotein lipase activity	1.16e-05	APOH|APOA1|APOA4|APOC2	124	255|277|213|261	1e-07	GO:0051006	0.493554
1284	18	GO Biological Process	Regulation of hydrolase activity	1.21e-05	APOH|SERPIND1|APOC3|HRG|APOA1|APCS|YWHAE|FETUB|SERPING1|PTX3|LPA|APOA4|AGT|APOA2|IGFBP3|C4A|APOC1|APOC2	124	255|185|227|245|277|159|193|195|257|199|191|213|181|273|151|157|225|261	1.06e-07	GO:0051336	0.491721
1776	21	GO Biological Process	Regulation of transport	1.37e-05	APOC3|APOA1|APOE|YWHAE|PTX3|C2|CD14|APOD|APOA4|AGT|APOA2|RBP4|MBL2|VIMP|LCP1|SAA1|TF|C4A|PLTP|APOC1|APOC2	124	227|277|165|193|199|207|163|241|213|181|273|243|247|271|253|167|175|157|275|225|261	1.2e-07	GO:0051049	0.486328
66	6	GO Biological Process	Positive regulation of phagocytosis	1.41e-05	APOA1|PTX3|C2|APOA2|MBL2|C4A	124	277|199|207|273|247|157	1.25e-07	GO:0050766	0.485078
377	12	GO Molecular Function	Enzyme inhibitor activity	1.86e-06	SERPIND1|APOC3|HRG|APOA1|FETUB|SERPING1|LPA|AGT|APOA2|C4A|APOC1|APOC2	124	185|227|245|277|195|257|191|181|273|157|225|261	4.02e-09	GO:0004857	0.573049
69	6	GO Biological Process	Triglyceride metabolic process	1.77e-05	APOH|APOC3|CAT|APOE|APOA2|APOC1	124	255|227|171|165|273|225	1.6e-07	GO:0006641	0.475203
1190	17	GO Biological Process	Lipid metabolic process	2.21e-05	APOH|APOC3|APOA1|CAT|APOE|APOL1|LPA|APOD|APOA4|APOA2|RBP4|APOM|APOF|PLTP|APOC1|APOC2|APOC4	124	255|227|277|171|165|265|191|241|213|273|243|259|269|275|225|261|211	2.01e-07	GO:0006629	0.465561
2386	24	GO Biological Process	Regulation of catalytic activity	2.4e-05	APOH|SERPIND1|APOC3|HRG|APOA1|APOE|APCS|YWHAE|FETUB|SERPING1|PTX3|PRDX2|LPA|HSP90AA1|HP|APOA4|AGT|APOA2|IGFBP3|SAA1|TF|C4A|APOC1|APOC2	124	255|185|227|245|277|165|159|193|195|257|199|183|191|177|173|213|181|273|151|167|175|157|225|261	2.21e-07	GO:0050790	0.461979
550	12	GO Biological Process	Regulation of vesicle-mediated transport	2.46e-05	APOC3|APOA1|APOE|PTX3|C2|CD14|APOA2|MBL2|TF|C4A|APOC1|APOC2	124	227|277|165|199|207|163|273|247|175|157|225|261	2.28e-07	GO:0060627	0.460906
38	5	GO Biological Process	Regulation of triglyceride metabolic process	2.94e-05	APOC3|APOA1|APOE|APOA4|APOC2	124	227|277|165|213|261	2.75e-07	GO:0090207	0.453165
4114	32	GO Biological Process	Regulation of response to stimulus	3.08e-05	APOH|LBP|APOC3|HRG|APOA1|CAT|APOE|CRP|APCS|C9|YWHAE|FCN3|SERPING1|VCAM1|C2|PRDX2|LRG1|CD14|VASN|HSP90AA1|APOD|AGT|APOA2|MBL2|IGFBP3|VIMP|SAA1|TF|C4A|PVR|CFB|ACTG1	124	255|237|227|245|277|171|165|189|159|179|193|219|257|161|207|183|203|163|205|177|241|181|273|247|151|271|167|175|157|153|217|223	2.9e-07	GO:0048583	0.451145
14	4	GO Biological Process	Regulation of triglyceride catabolic process	3.2e-05	APOC3|APOA1|APOA4|APOC2	124	227|277|213|261	3.04e-07	GO:0010896	0.449485
367	10	GO Biological Process	Negative regulation of response to external stimulus	3.81e-05	APOH|HRG|APOA1|APOE|APCS|SERPING1|PRDX2|APOD|VIMP|SAA1	124	255|245|277|165|159|257|183|241|271|167	3.65e-07	GO:0032102	0.441908
467	11	GO Biological Process	Organic hydroxy compound metabolic process	3.83e-05	APOA1|CAT|APOE|APOL1|APOA4|APOA2|RBP4|APOF|PLTP|LDHA|APOC1	124	277|171|165|265|213|273|243|269|275|209|225	3.69e-07	GO:1901615	0.44168
71	11	Reactome Pathways	Plasma lipoprotein assembly, remodeling, and clearance	4.55e-12	APOC3|APOA1|APOE|LPA|APOA4|APOA2|APOF|PLTP|APOC1|APOC2|APOC4	124	227|277|165|191|213|273|269|275|225|261|211	2.1e-15	HSA-174824	1.1342
396	11	Reactome Pathways	G alpha (i) signalling events	7.28e-06	APOC3|APOA1|APOE|PPBP|APOA4|AGT|APOA2|RBP4|APOM|SAA1|APOC2	124	227|277|165|169|213|181|273|243|259|167|261	7.38e-08	HSA-418594	0.513787
15	4	GO Biological Process	Low-density lipoprotein particle remodeling	3.95e-05	APOE|LPA|AGT|APOA2	124	165|191|181|273	3.84e-07	GO:0034374	0.44034
2473	24	GO Biological Process	Macromolecule localization	4.37e-05	APOH|LBP|APOC3|APOA1|CAT|APOE|YWHAE|APOL1|LPA|HSP90AA1|APOD|APOA4|AGT|APOA2|RBP4|APOM|APOF|VIMP|TF|PLTP|ACTG1|APOC1|APOC2|APOC4	124	255|237|227|277|171|165|193|265|191|177|241|213|181|273|243|259|269|271|175|275|223|225|261|211	4.29e-07	GO:0033036	0.435952
140	7	GO Biological Process	Regulation of wound healing	4.99e-05	APOH|HRG|APOE|APCS|SERPING1|PRDX2|ACTG1	124	255|245|165|159|257|183|223	4.97e-07	GO:0061041	0.43019
210	8	GO Biological Process	Phagocytosis	5.22e-05	LBP|CRP|FCN3|PTX3|CD14|HSP90AA1|MBL2|ACTG1	124	237|189|219|199|163|177|247|223	5.28e-07	GO:0006909	0.428233
17	4	GO Biological Process	Negative regulation of lipase activity	5.78e-05	APOC3|APOA1|APOA2|APOC1	124	227|277|273|225	5.9e-07	GO:0060192	0.423807
3	3	GO Biological Process	Negative regulation of very-low-density lipoprotein particle remodeling	6.39e-05	APOC3|APOA1|APOA2	124	227|277|273	6.56e-07	GO:0010903	0.41945
393	10	GO Biological Process	Response to oxidative stress	6.48e-05	CAT|APOE|PRDX2|APOD|HP|APOA4|MBL2|GPX3|VIMP|LDHA	124	171|165|183|241|173|213|247|235|271|209	6.71e-07	GO:0006979	0.418842
47	5	GO Biological Process	Regulation of fatty acid biosynthetic process	6.85e-05	APOC3|APOA1|APOA4|APOC1|APOC2	124	227|277|213|225|261	7.26e-07	GO:0042304	0.416431
152	7	GO Biological Process	Positive regulation of lipid metabolic process	7.87e-05	APOA1|APOE|APOA4|AGT|APOA2|APOC1|APOC2	124	277|165|213|181|273|225|261	8.45e-07	GO:0045834	0.410403
95	6	GO Biological Process	Negative regulation of lipid metabolic process	8.69e-05	APOC3|APOE|APOD|APOA2|APOC1|APOC2	124	227|165|241|273|225|261	9.4e-07	GO:0045833	0.406098
418	10	GO Biological Process	Regulation of immune effector process	0.0001	LBP|APOA1|C9|SERPING1|C2|APOA2|RBP4|C4A|PVR|CFB	124	237|277|179|257|207|273|243|157|153|217	1.16e-06	GO:0002697	0.4
132	10	GO Molecular Function	Lipid transporter activity	1e-07	APOA1|APOE|APOD|APOA4|APOA2|RBP4|APOM|APOF|PLTP|APOC4	124	277|165|241|213|273|243|259|269|275|211	3.09e-11	GO:0005319	0.7
48	10	KEGG Pathways	Cholesterol metabolism	1.01e-12	APOH|APOC3|APOA1|APOE|ENSP00000252490|LPA|APOA4|APOA2|PLTP|APOC1	124	255|227|277|165|155|191|213|273|275|225	3e-15	hsa04979	1.19957
605	10	Reactome Pathways	Hemostasis	0.002	APOH|SERPIND1|HRG|APOA1|VWF|LGALS3BP|SERPING1|PPBP|QSOX1|TF	124	255|185|245|277|229|239|257|169|221|175	2.79e-05	HSA-109582	0.269897
4	3	GO Biological Process	Negative regulation of very-low-density lipoprotein particle clearance	0.0001	APOC3|APOC1|APOC2	124	227|225|261	1.15e-06	GO:0010916	0.4
324	9	GO Biological Process	Alcohol metabolic process	0.00011	APOA1|CAT|APOE|APOL1|APOA4|APOA2|RBP4|APOF|APOC1	124	277|171|165|265|213|273|243|269|225	1.27e-06	GO:0006066	0.395861
923	14	GO Biological Process	Positive regulation of transport	0.00013	APOA1|APOE|YWHAE|PTX3|C2|CD14|AGT|APOA2|RBP4|MBL2|SAA1|TF|C4A|PLTP	124	277|165|193|199|207|163|181|273|243|247|167|175|157|275	1.49e-06	GO:0051050	0.388606
433	10	GO Biological Process	Endocytosis	0.00014	APOA1|APOE|LGALS3BP|FCN3|CD14|APOL1|HSP90AA1|HP|SAA1|ACTG1	124	277|165|239|219|163|265|177|173|167|223	1.58e-06	GO:0006897	0.385387
56	5	GO Biological Process	Regulation of complement activation	0.00014	C9|SERPING1|C2|C4A|CFB	124	179|257|207|157|217	1.62e-06	GO:0030449	0.385387
248	8	GO Biological Process	Negative regulation of endopeptidase activity	0.00015	SERPIND1|HRG|YWHAE|FETUB|SERPING1|LPA|AGT|C4A	124	185|245|193|195|257|191|181|157	1.77e-06	GO:0010951	0.382391
1567	18	GO Biological Process	Response to oxygen-containing compound	0.00016	LBP|CAT|APOE|GGH|VCAM1|PPBP|PRDX2|CD14|APOD|HP|APOA4|AGT|APOA2|RBP4|APOM|GPX3|VIMP|LDHA	124	237|171|165|231|161|169|183|163|241|173|213|181|273|243|259|235|271|209	1.91e-06	GO:1901700	0.379588
1437	17	GO Biological Process	Regulation of response to stress	0.00022	APOH|LBP|HRG|APOA1|APOE|APCS|YWHAE|SERPING1|PRDX2|HSP90AA1|APOD|AGT|VIMP|SAA1|TF|PVR|ACTG1	124	255|237|245|277|165|159|193|257|183|177|241|181|271|167|175|153|223	2.69e-06	GO:0080134	0.365758
6	3	GO Biological Process	Very-low-density lipoprotein particle clearance	0.00023	APOE|APOC1|APOC4	124	165|225|211	2.74e-06	GO:0034447	0.363827
360	9	GO Biological Process	Post-translational protein modification	0.00024	SERPIND1|APOA1|APOE|APOL1|QSOX1|APOA2|IGFBP3|TF|C4A	124	185|277|165|265|221|273|151|175|157	2.94e-06	GO:0043687	0.361979
184	7	GO Biological Process	Receptor-mediated endocytosis	0.00024	APOA1|APOE|CD14|APOL1|HSP90AA1|HP|SAA1	124	277|165|163|265|177|173|167	2.88e-06	GO:0006898	0.361979
27	4	GO Biological Process	Positive regulation of lipid catabolic process	0.00025	APOA1|APOA4|APOA2|APOC2	124	277|213|273|261	3.03e-06	GO:0050996	0.360206
188	7	GO Biological Process	Regulation of reactive oxygen species metabolic process	0.00027	CRP|PTX3|PRDX2|HSP90AA1|HP|AGT|VIMP	124	189|199|183|177|173|181|271	3.3e-06	GO:2000377	0.356864
28	4	GO Biological Process	Hydrogen peroxide catabolic process	0.00028	CAT|PRDX2|APOA4|GPX3	124	171|183|213|235	3.45e-06	GO:0042744	0.355284
593	11	GO Biological Process	Anion transport	0.00029	APOC3|APOA1|APOE|APOL1|APOA4|APOA2|PCYOX1|PLTP|CA1|APOC1|APOC2	124	227|277|165|265|213|273|267|275|197|225|261	3.62e-06	GO:0006820	0.35376
29	4	GO Biological Process	Modulation by host of viral process	0.00031	APOE|CRP|APCS|PTX3	124	165|189|159|199	3.92e-06	GO:0044788	0.350864
7	3	GO Biological Process	Regulation of cdc42 protein signal transduction	0.00031	APOC3|APOA1|APOE	124	227|277|165	3.9e-06	GO:0032489	0.350864
3227	26	GO Biological Process	Regulation of multicellular organismal process	0.00032	APOH|LBP|APOC3|HRG|APOA1|APOE|CRP|APCS|YWHAE|LUM|SERPING1|PRDX2|LRG1|CD14|VASN|APOD|APOA4|AGT|APOA2|RBP4|APOM|VIMP|SAA1|TF|APOC1|APOC2	124	255|237|227|245|277|165|189|159|193|187|257|183|203|163|205|241|213|181|273|243|259|271|167|175|225|261	4.1e-06	GO:0051239	0.349485
441	9	GO Molecular Function	Phospholipid binding	0.0014	APOH|APOC3|APOA1|APOE|APOA4|APOA2|APOM|PLTP|APOC1	124	255|227|277|165|213|273|259|275|225	1.45e-05	GO:0005543	0.285387
520	9	GO Molecular Function	Enzyme activator activity	0.0045	APOH|APOA1|APOE|APOA4|AGT|APOA2|IGFBP3|APOC1|APOC2	124	255|277|165|213|181|273|151|225|261	5.16e-05	GO:0008047	0.234679
32	9	Reactome Pathways	Plasma lipoprotein remodeling	8.12e-12	APOC3|APOA1|APOE|LPA|APOA4|APOA2|APOF|PLTP|APOC2	124	227|277|165|191|213|273|269|275|261	7.48e-15	HSA-8963899	1.10904
107	9	Reactome Pathways	Post-translational protein phosphorylation	2.92e-08	SERPIND1|APOA1|APOE|APOL1|QSOX1|APOA2|IGFBP3|TF|C4A	124	185|277|165|265|221|273|151|175|157	1.35e-10	HSA-8957275	0.753462
124	9	Reactome Pathways	Regulation of Insulin-like Growth Factor (IGF) transport and uptake by Insulin-like Growth Factor Binding Proteins (IGFBPs)	8.33e-08	SERPIND1|APOA1|APOE|APOL1|QSOX1|APOA2|IGFBP3|TF|C4A	124	185|277|165|265|221|273|151|175|157	4.6e-10	HSA-381426	0.707935
127	9	Reactome Pathways	Platelet degranulation	9.38e-08	APOH|HRG|APOA1|VWF|LGALS3BP|SERPING1|PPBP|QSOX1|TF	124	255|245|277|229|239|257|169|221|175	5.62e-10	HSA-114608	0.70278
189	9	Reactome Pathways	Metabolism of vitamins and cofactors	1.67e-06	APOC3|APOA1|APOE|HSP90AA1|APOA4|APOA2|RBP4|APOM|APOC2	124	227|277|165|177|213|273|243|259|261	1.54e-08	HSA-196854	0.577728
473	9	Reactome Pathways	Neutrophil degranulation	0.0018	CAT|GGH|PTX3|PPBP|LRG1|CD14|HSP90AA1|HP|QSOX1	124	171|231|199|169|203|163|177|173|221	2.5e-05	HSA-6798695	0.274473
660	9	Reactome Pathways	Vesicle-mediated transport	0.0165	APOA1|APOE|YWHAE|APOL1|HSP90AA1|HP|SAA1|TF|ACTG1	124	277|165|193|265|177|173|167|175|223	0.0003	HSA-5653656	0.178252
198	7	GO Biological Process	Response to reactive oxygen species	0.00035	CAT|APOE|PRDX2|APOD|HP|APOA4|LDHA	124	171|165|183|241|173|213|209	4.59e-06	GO:0000302	0.345593
70	5	GO Biological Process	Negative regulation of wound healing	0.00035	APOH|HRG|APOE|APCS|SERPING1	124	255|245|165|159|257	4.55e-06	GO:0061045	0.345593
8	3	GO Biological Process	Regulation of intestinal cholesterol absorption	0.00041	APOA1|APOA4|APOA2	124	277|213|273	5.35e-06	GO:0030300	0.338722
626	11	GO Biological Process	Leukocyte activation involved in immune response	0.00045	LBP|CAT|GGH|PTX3|PPBP|LRG1|CD14|HSP90AA1|HP|QSOX1|LCP1	124	237|171|231|199|169|203|163|177|173|221|253	6e-06	GO:0002366	0.334679
75	5	GO Biological Process	Positive regulation of lipase activity	0.00047	APOH|APOA1|APOA4|AGT|APOC2	124	255|277|213|181|261	6.26e-06	GO:0060193	0.33279
212	7	GO Biological Process	Negative regulation of defense response	0.00052	APOA1|APOE|APCS|SERPING1|APOD|VIMP|SAA1	124	277|165|159|257|241|271|167	7.08e-06	GO:0031348	0.3284
9	3	GO Biological Process	Positive regulation of triglyceride catabolic process	0.00052	APOA1|APOA4|APOC2	124	277|213|261	7.12e-06	GO:0010898	0.3284
4251	30	GO Biological Process	Protein metabolic process	0.00054	APOH|SERPIND1|APOC3|APOA1|CAT|APOE|APCS|GGH|VWF|YWHAE|HABP2|SERPING1|C2|APOL1|LPA|HSP90AA1|HP|APOA4|AGT|QSOX1|APOA2|APOM|IGFBP3|VIMP|SAA1|TF|PCYOX1|C4A|CFB|APOC1	124	255|185|227|277|171|165|159|231|229|193|215|257|207|265|191|177|173|213|181|221|273|259|151|271|167|175|267|157|217|225	7.47e-06	GO:0019538	0.326761
139	6	GO Biological Process	Negative regulation of inflammatory response	0.00056	APOA1|APOE|APCS|APOD|VIMP|SAA1	124	277|165|159|241|271|167	7.72e-06	GO:0050728	0.325181
522	10	GO Biological Process	Myeloid cell activation involved in immune response	0.00057	LBP|CAT|GGH|PTX3|PPBP|LRG1|CD14|HSP90AA1|HP|QSOX1	124	237|171|231|199|169|203|163|177|173|221	7.99e-06	GO:0002275	0.324413
80	5	GO Biological Process	Regulation of blood coagulation	0.0006	APOH|HRG|APOE|SERPING1|PRDX2	124	255|245|165|257|183	8.43e-06	GO:0030193	0.322185
929	13	GO Biological Process	Leukocyte activation	0.00063	LBP|CAT|GGH|VCAM1|PTX3|PPBP|PRDX2|LRG1|CD14|HSP90AA1|HP|QSOX1|LCP1	124	237|171|231|161|199|169|183|203|163|177|173|221|253	8.87e-06	GO:0045321	0.320066
11475	54	GO Biological Process	Regulation of biological process	0.00065	APOH|SERPIND1|LBP|APOC3|HRG|APOA1|CAT|APOE|CRP|APCS|LGALS3BP|C9|YWHAE|FETUB|LUM|FCN3|SAA4|SERPING1|VCAM1|PTX3|PPBP|C2|PRDX2|LRG1|CD14|VASN|LPA|HSP90AA1|APOD|HP|APOA4|AGT|ACTA1|QSOX1|APOA2|RBP4|MBL2|APOM|IGFBP3|VIMP|LCP1|SAA1|TF|C4A|PVR|CFB|PLTP|CA1|SAA2|LDHA|ACTG1|APOC1|APOC2|APOC4	124	255|185|237|227|245|277|171|165|189|159|239|179|193|195|187|219|263|257|161|199|169|207|183|203|163|205|191|177|241|173|213|181|233|221|273|243|247|259|151|271|253|167|175|157|153|217|275|197|201|209|223|225|261|211	9.29e-06	GO:0050789	0.318709
424	9	GO Biological Process	Regulation of lipid metabolic process	0.00074	APOC3|APOA1|APOE|APOD|APOA4|AGT|APOA2|APOC1|APOC2	124	227|277|165|241|213|181|273|225|261	1.07e-05	GO:0019216	0.313077
2375	21	GO Biological Process	Establishment of localization in cell	0.00089	APOH|HRG|APOA1|CAT|APOE|GGH|VWF|LGALS3BP|YWHAE|SERPING1|PTX3|PPBP|LRG1|CD14|HSP90AA1|HP|AGT|QSOX1|VIMP|TF|ACTG1	124	255|245|277|171|165|231|229|239|193|257|199|169|203|163|177|173|181|221|271|175|223	1.31e-05	GO:0051649	0.305061
5389	34	GO Biological Process	Negative regulation of biological process	0.00096	APOH|SERPIND1|LBP|APOC3|HRG|APOA1|CAT|APOE|CRP|APCS|YWHAE|FETUB|FCN3|SERPING1|PTX3|PRDX2|CD14|VASN|LPA|APOD|HP|APOA4|AGT|QSOX1|APOA2|RBP4|MBL2|APOM|IGFBP3|VIMP|SAA1|C4A|APOC1|APOC2	124	255|185|237|227|245|277|171|165|189|159|193|195|219|257|199|183|163|205|191|241|173|213|181|221|273|243|247|259|151|271|167|157|225|261	1.43e-05	GO:0048519	0.301773
74	8	GO Molecular Function	Antioxidant activity	2.58e-07	CAT|APOE|PRDX2|HP|APOA4|APOM|GPX3|VIMP	124	171|165|183|173|213|259|235|271	2.39e-10	GO:0016209	0.658838
82	8	KEGG Pathways	Complement and coagulation cascades	8.57e-08	SERPIND1|VWF|C9|SERPING1|C2|MBL2|C4A|CFB	124	185|229|179|257|207|247|157|217	5.1e-10	hsa04610	0.706702
19	8	Reactome Pathways	Plasma lipoprotein assembly	1.24e-11	APOC3|APOA1|APOE|APOA4|APOA2|APOC1|APOC2|APOC4	124	227|277|165|213|273|225|261|211	1.71e-14	HSA-8963898	1.09066
44	8	Reactome Pathways	Retinoid metabolism and transport	2.96e-09	APOC3|APOA1|APOE|APOA4|APOA2|RBP4|APOM|APOC2	124	227|277|165|213|273|243|259|261	5.45e-12	HSA-975634	0.852871
57	8	Reactome Pathways	Complement cascade	9.61e-09	CRP|C9|FCN3|SERPING1|C2|MBL2|C4A|CFB	124	189|179|219|257|207|247|157|217	3.54e-11	HSA-166658	0.801728
12	3	GO Biological Process	Very-low-density lipoprotein particle assembly	0.00098	APOC3|APOC1|APOC4	124	227|225|211	1.46e-05	GO:0034379	0.300877
443	9	GO Biological Process	Negative regulation of transport	0.001	APOC3|APOE|YWHAE|APOD|AGT|APOA2|VIMP|APOC1|APOC2	124	227|165|193|241|181|273|271|225|261	1.51e-05	GO:0051051	0.3
13	3	GO Biological Process	Negative regulation by host of viral process	0.0012	CRP|APCS|PTX3	124	189|159|199	1.8e-05	GO:0044793	0.292082
1676	17	GO Biological Process	Homeostatic process	0.0013	APOC3|APOA1|APOE|YWHAE|PRDX2|HSP90AA1|APOA4|AGT|APOA2|RBP4|APOM|VIMP|SAA1|TF|ACTG1|APOC2|APOC4	124	227|277|165|193|183|177|213|181|273|243|259|271|167|175|223|261|211	2.03e-05	GO:0042592	0.288606
1013	13	GO Biological Process	Regulation of response to external stimulus	0.0014	APOH|LBP|HRG|APOA1|APOE|APCS|SERPING1|PRDX2|APOD|AGT|VIMP|SAA1|PVR	124	255|237|245|277|165|159|257|183|241|181|271|167|153	2.2e-05	GO:0032101	0.285387
465	9	GO Biological Process	Organic anion transport	0.0014	APOC3|APOA1|APOE|APOA4|APOA2|PLTP|CA1|APOC1|APOC2	124	227|277|165|213|273|275|197|225|261	2.19e-05	GO:0015711	0.285387
351	8	GO Biological Process	Regulation of inflammatory response	0.0014	LBP|APOA1|APOE|APCS|APOD|AGT|VIMP|SAA1	124	237|277|165|159|241|181|271|167	2.1e-05	GO:0050727	0.285387
5244	33	GO Biological Process	Organonitrogen compound metabolic process	0.0015	APOH|SERPIND1|APOC3|APOA1|CAT|APOE|APCS|GGH|VWF|YWHAE|LUM|HABP2|SERPING1|VCAM1|C2|APOL1|LPA|HSP90AA1|HP|APOA4|AGT|QSOX1|APOA2|APOM|IGFBP3|VIMP|SAA1|TF|PCYOX1|C4A|CFB|LDHA|APOC1	124	255|185|227|277|171|165|159|231|229|193|187|215|257|161|207|265|191|177|173|213|181|221|273|259|151|271|167|175|267|157|217|209|225	2.31e-05	GO:1901564	0.282391
47	4	GO Biological Process	Negative regulation of blood coagulation	0.0015	APOH|HRG|APOE|SERPING1	124	255|245|165|257	2.29e-05	GO:0030195	0.282391
12171	55	GO Biological Process	Biological regulation	0.0017	APOH|SERPIND1|LBP|APOC3|HRG|APOA1|CAT|APOE|CRP|APCS|VWF|LGALS3BP|C9|YWHAE|FETUB|LUM|FCN3|SAA4|SERPING1|VCAM1|PTX3|PPBP|C2|PRDX2|LRG1|CD14|VASN|LPA|HSP90AA1|APOD|HP|APOA4|AGT|ACTA1|QSOX1|APOA2|RBP4|MBL2|APOM|IGFBP3|VIMP|LCP1|SAA1|TF|C4A|PVR|CFB|PLTP|CA1|SAA2|LDHA|ACTG1|APOC1|APOC2|APOC4	124	255|185|237|227|245|277|171|165|189|159|229|239|179|193|195|187|219|263|257|161|199|169|207|183|203|163|205|191|177|241|173|213|181|233|221|273|243|247|259|151|271|253|167|175|157|153|217|275|197|201|209|223|225|261|211	2.73e-05	GO:0065007	0.276955
2919	23	GO Biological Process	Cellular response to chemical stimulus	0.0018	LBP|CAT|APOE|SAA4|VCAM1|PPBP|PRDX2|CD14|VASN|HSP90AA1|HP|APOA4|AGT|ACTA1|APOM|GPX3|VIMP|LCP1|SAA1|TF|CA1|SAA2|ACTG1	124	237|171|165|263|161|169|183|163|205|177|173|213|181|233|259|235|271|253|167|175|197|201|223	2.84e-05	GO:0070887	0.274473
484	9	GO Biological Process	Neutrophil degranulation	0.0018	CAT|GGH|PTX3|PPBP|LRG1|CD14|HSP90AA1|HP|QSOX1	124	171|231|199|169|203|163|177|173|221	2.98e-05	GO:0043312	0.274473
105	5	GO Biological Process	Negative regulation of viral process	0.0018	CRP|APCS|FCN3|PTX3|MBL2	124	189|159|219|199|247	2.95e-05	GO:0048525	0.274473
374	8	GO Biological Process	Glycerolipid metabolic process	0.002	APOH|APOC3|APOA1|CAT|APOE|APOA4|APOA2|APOC1	124	255|227|277|171|165|213|273|225	3.27e-05	GO:0046486	0.269897
86	7	GO Molecular Function	Alcohol binding	7.05e-06	APOC3|APOA1|APOD|APOA4|APOA2|RBP4|APOF	124	227|277|241|213|273|243|269	2.12e-08	GO:0043178	0.515181
104	7	GO Molecular Function	Steroid binding	1.25e-05	APOC3|APOA1|APOD|APOA4|APOA2|SHBG|APOF	124	227|277|241|213|273|251|269	7.27e-08	GO:0005496	0.490309
181	7	GO Molecular Function	Endopeptidase inhibitor activity	0.00031	SERPIND1|HRG|FETUB|SERPING1|LPA|AGT|C4A	124	185|245|195|257|191|181|157	2.59e-06	GO:0004866	0.350864
240	7	GO Molecular Function	Glycosaminoglycan binding	0.0015	APOH|SERPIND1|HRG|APOE|HABP2|LPA|SAA1	124	255|185|245|165|215|191|167	1.55e-05	GO:0005539	0.282391
265	7	Reactome Pathways	Signaling by Nuclear Receptors	0.002	APOE|HSP90AA1|APOD|PLTP|APOC1|APOC2|APOC4	124	165|177|241|275|225|261|211	2.87e-05	HSA-9006931	0.269897
17	3	GO Biological Process	Blood coagulation, intrinsic pathway	0.0022	APOH|VWF|SERPING1	124	255|229|257	3.62e-05	GO:0007597	0.265758
4874	31	GO Biological Process	Negative regulation of cellular process	0.0025	APOH|SERPIND1|APOC3|HRG|APOA1|CAT|APOE|CRP|APCS|YWHAE|FETUB|FCN3|SERPING1|PTX3|PRDX2|CD14|VASN|LPA|APOD|HP|APOA4|AGT|QSOX1|APOA2|RBP4|APOM|IGFBP3|VIMP|C4A|APOC1|APOC2	124	255|185|227|245|277|171|165|189|159|193|195|219|257|199|183|163|205|191|241|173|213|181|221|273|243|259|151|271|157|225|261	4.19e-05	GO:0048523	0.260206
634	10	GO Biological Process	Response to bacterium	0.0025	LBP|CRP|PPBP|PRDX2|LRG1|CD14|HP|MBL2|VIMP|TF	124	237|189|169|183|203|163|173|247|271|175	4.13e-05	GO:0009617	0.260206
18	3	GO Biological Process	Negative regulation of viral entry into host cell	0.0025	APCS|FCN3|PTX3	124	159|219|199	4.22e-05	GO:0046597	0.260206
509	9	GO Biological Process	Regulation of body fluid levels	0.0026	APOH|SERPIND1|HRG|APOE|VWF|SERPING1|PRDX2|SAA1|ACTG1	124	255|185|245|165|229|257|183|167|223	4.39e-05	GO:0050878	0.258503
3011	23	GO Biological Process	Response to organic substance	0.0027	LBP|APOA1|CAT|GGH|LUM|VCAM1|PPBP|PRDX2|CD14|HSP90AA1|APOA4|AGT|ACTA1|APOA2|RBP4|APOM|GPX3|VIMP|LCP1|SAA1|CA1|LDHA|ACTG1	124	237|277|171|231|187|161|169|183|163|177|213|181|233|273|243|259|235|271|253|167|197|209|223	4.67e-05	GO:0010033	0.256864
1096	13	GO Biological Process	Negative regulation of protein metabolic process	0.0028	SERPIND1|HRG|APOE|APCS|YWHAE|FETUB|SERPING1|PTX3|LPA|APOD|AGT|IGFBP3|C4A	124	185|245|165|159|193|195|257|199|191|241|181|151|157	4.94e-05	GO:0051248	0.255284
197	6	GO Biological Process	Regulation of lipid biosynthetic process	0.003	APOC3|APOA1|APOE|APOA4|APOC1|APOC2	124	227|277|165|213|225|261	5.17e-05	GO:0046890	0.252288
59	4	GO Biological Process	Positive regulation of wound healing	0.003	APOH|HRG|PRDX2|ACTG1	124	255|245|183|223	5.3e-05	GO:0090303	0.252288
8298	43	GO Biological Process	Metabolic process	0.0032	APOH|SERPIND1|APOC3|APOA1|CAT|APOE|APCS|GGH|VWF|YWHAE|RBM6|LUM|HABP2|SERPING1|VCAM1|C2|PRDX2|APOL1|LPA|HSP90AA1|APOD|HP|APOA4|AGT|QSOX1|APOA2|RBP4|APOM|IGFBP3|GPX3|APOF|VIMP|SAA1|TF|PCYOX1|C4A|CFB|PLTP|CA1|LDHA|APOC1|APOC2|APOC4	124	255|185|227|277|171|165|159|231|229|193|249|187|215|257|161|207|183|265|191|177|241|173|213|181|221|273|243|259|151|235|269|271|167|175|267|157|217|275|197|209|225|261|211	5.69e-05	GO:0008152	0.249485
20	3	GO Biological Process	Positive regulation of cholesterol efflux	0.0032	APOA1|APOE|PLTP	124	277|165|275	5.59e-05	GO:0010875	0.249485
532	9	GO Biological Process	Response to wounding	0.0034	APOH|SERPIND1|HRG|APOA1|VWF|SERPING1|APOD|SAA1|ACTG1	124	255|185|245|277|229|257|241|167|223	6.13e-05	GO:0009611	0.246852
1124	13	GO Biological Process	Chemical homeostasis	0.0035	APOC3|APOA1|APOE|YWHAE|APOA4|AGT|APOA2|RBP4|APOM|SAA1|TF|APOC2|APOC4	124	227|277|165|193|213|181|273|243|259|167|175|261|211	6.38e-05	GO:0048878	0.245593
674	10	GO Biological Process	Regulation of defense response	0.0035	LBP|APOA1|APOE|APCS|SERPING1|APOD|AGT|VIMP|SAA1|PVR	124	237|277|165|159|257|241|181|271|167|153	6.84e-05	GO:0031347	0.245593
538	9	GO Biological Process	Response to inorganic substance	0.0035	CAT|GGH|PRDX2|CD14|HP|APOA4|ACTA1|TF|LDHA	124	171|231|183|163|173|213|233|175|209	6.68e-05	GO:0010035	0.245593
29	6	GO Molecular Function	Lipoprotein particle binding	9.22e-07	APOA1|APOE|CRP|APCS|APOA2|PLTP	124	277|165|189|159|273|275	1.42e-09	GO:0071813	0.603527
49	6	GO Molecular Function	Cholesterol binding	7.05e-06	APOC3|APOA1|APOD|APOA4|APOA2|APOF	124	227|277|241|213|273|269	2.42e-08	GO:0015485	0.515181
172	6	GO Molecular Function	Heparin binding	0.0023	APOH|SERPIND1|HRG|APOE|LPA|SAA1	124	255|185|245|165|191|167	2.48e-05	GO:0008201	0.263827
10	6	Reactome Pathways	Chylomicron assembly	3.2e-09	APOC3|APOA1|APOE|APOA4|APOA2|APOC2	124	227|277|165|213|273|261	7.37e-12	HSA-8963888	0.849485
10	6	Reactome Pathways	Chylomicron remodeling	3.2e-09	APOC3|APOA1|APOE|APOA4|APOA2|APOC2	124	227|277|165|213|273|261	7.37e-12	HSA-8963901	0.849485
22	6	Reactome Pathways	Initial triggering of complement	6.64e-08	CRP|FCN3|C2|MBL2|C4A|CFB	124	189|219|207|247|157|217	3.36e-10	HSA-166663	0.717783
37	6	Reactome Pathways	NR1H3 & NR1H2 regulate gene expression linked to cholesterol transport and efflux	6.32e-07	APOE|APOD|PLTP|APOC1|APOC2|APOC4	124	165|241|275|225|261|211	5.24e-09	HSA-9029569	0.619928
41	6	Reactome Pathways	Binding and Uptake of Ligands by Scavenger Receptors	1.04e-06	APOA1|APOE|APOL1|HSP90AA1|HP|SAA1	124	277|165|265|177|173|167	9.14e-09	HSA-2173782	0.598297
303	7	GO Biological Process	Blood coagulation	0.0035	APOH|SERPIND1|HRG|VWF|SERPING1|SAA1|ACTG1	124	255|185|245|229|257|167|223	6.58e-05	GO:0007596	0.245593
205	6	GO Biological Process	Regulation of endocytosis	0.0035	APOC3|APOE|CD14|TF|APOC1|APOC2	124	227|165|163|175|225|261	6.41e-05	GO:0030100	0.245593
126	5	GO Biological Process	Cell killing	0.0035	HRG|C9|PPBP|APOL1|MBL2	124	245|179|169|265|247	6.82e-05	GO:0001906	0.245593
21	3	GO Biological Process	Positive regulation of fatty acid biosynthetic process	0.0035	APOA1|APOA4|APOC2	124	277|213|261	6.37e-05	GO:0045723	0.245593
2	2	GO Biological Process	Negative regulation of plasma lipoprotein oxidation	0.0035	APOA4|APOM	124	213|259	6.25e-05	GO:0034445	0.245593
2	2	GO Biological Process	Negative regulation by host of viral exo-alpha-sialidase activity	0.0035	APCS|PTX3	124	159|199	6.25e-05	GO:0044869	0.245593
2	2	GO Biological Process	Negative regulation by host of viral glycoprotein metabolic process	0.0035	APCS|PTX3	124	159|199	6.25e-05	GO:0044871	0.245593
2	2	GO Biological Process	Negative regulation of cholesterol import	0.0035	APOC3|APOA2	124	227|273	6.25e-05	GO:0060621	0.245593
3124	23	GO Biological Process	Negative regulation of metabolic process	0.0042	SERPIND1|LBP|APOC3|HRG|APOA1|APOE|APCS|YWHAE|FETUB|FCN3|SERPING1|PTX3|LPA|APOD|HP|AGT|QSOX1|APOA2|IGFBP3|VIMP|C4A|APOC1|APOC2	124	185|237|227|245|277|165|159|193|195|219|257|199|191|241|173|181|221|273|151|271|157|225|261	8.36e-05	GO:0009892	0.237675
1684	16	GO Biological Process	Small molecule metabolic process	0.0042	APOA1|CAT|APOE|GGH|LUM|APOL1|APOD|APOA4|APOA2|RBP4|APOF|PCYOX1|PLTP|CA1|LDHA|APOC1	124	277|171|165|231|187|265|241|213|273|243|269|267|275|197|209|225	8.28e-05	GO:0044281	0.237675
215	6	GO Biological Process	Regulation of viral process	0.0042	APOE|CRP|APCS|FCN3|PTX3|MBL2	124	165|189|159|219|199|247	8.28e-05	GO:0050792	0.237675
24	3	GO Biological Process	Negative regulation of receptor-mediated endocytosis	0.0046	APOC3|APOC1|APOC2	124	227|225|261	9.14e-05	GO:0048261	0.233724
24	3	GO Biological Process	Negative regulation of lipid catabolic process	0.0046	APOC3|APOA2|APOC1	124	227|273|225	9.14e-05	GO:0050995	0.233724
1344	14	GO Biological Process	Ion transport	0.0048	APOC3|HRG|APOA1|APOE|YWHAE|APOL1|APOA4|APOA2|TF|PCYOX1|PLTP|CA1|APOC1|APOC2	124	227|245|277|165|193|265|213|273|175|267|275|197|225|261	9.74e-05	GO:0006811	0.231876
6	5	GO Molecular Function	Phosphatidylcholine-sterol o-acyltransferase activator activity	2.31e-07	APOA1|APOE|APOA4|APOA2|APOC1	124	277|165|213|273|225	1.43e-10	GO:0060228	0.663639
17	5	GO Molecular Function	Lipase inhibitor activity	3.21e-06	APOC3|APOA1|APOA2|APOC1|APOC2	124	227|277|273|225|261	7.93e-09	GO:0055102	0.549349
21	5	GO Molecular Function	Complement binding	7.05e-06	CRP|APCS|PTX3|C4A|CFB	124	189|159|199|157|217	1.96e-08	GO:0001848	0.515181
21	5	GO Molecular Function	Cholesterol transfer activity	7.05e-06	APOA1|APOE|APOA4|APOA2|PLTP	124	277|165|213|273|275	1.96e-08	GO:0120020	0.515181
27	5	GO Molecular Function	Lipoprotein particle receptor binding	1.13e-05	APOC3|APOA1|APOE|CRP|APOA2	124	227|277|165|189|273	5.91e-08	GO:0070325	0.494692
28	5	GO Molecular Function	Phosphatidylcholine binding	1.25e-05	APOA1|APOA4|APOA2|PLTP|APOC1	124	277|213|273|275|225	6.95e-08	GO:0031210	0.490309
154	5	GO Molecular Function	Serine-type endopeptidase activity	0.0131	HABP2|C2|LPA|HP|CFB	124	215|207|191|173|217	0.00017	GO:0004252	0.188273
10	5	Reactome Pathways	HDL remodeling	1.33e-07	APOC3|APOA1|APOE|PLTP|APOC2	124	227|277|165|275|261	9.2e-10	HSA-8964058	0.687615
47	5	Reactome Pathways	Regulation of Complement cascade	6.3e-05	C9|SERPING1|C2|C4A|CFB	124	179|257|207|157|217	7.26e-07	HSA-977606	0.420066
3	2	GO Biological Process	Response to lipid hydroperoxide	0.0051	APOA4|GPX3	124	213|235	0.0001	GO:0006982	0.229243
3	2	GO Biological Process	Positive regulation of phospholipid efflux	0.0051	APOA1|APOE	124	277|165	0.0001	GO:1902995	0.229243
713	10	GO Biological Process	Negative regulation of cellular component organization	0.0052	APOC3|HRG|APOA1|APOE|APOD|APOA4|APOA2|APOM|APOC1|APOC2	124	227|245|277|165|241|213|273|259|225|261	0.00011	GO:0051129	0.2284
1539	15	GO Biological Process	Protein-containing complex subunit organization	0.0053	APOC3|APOA1|APOE|APCS|C9|LPA|HSP90AA1|APOA4|AGT|APOA2|APOM|PLTP|APOC1|APOC2|APOC4	124	227|277|165|159|179|191|177|213|181|273|259|275|225|261|211	0.00011	GO:0043933	0.227572
865	11	GO Biological Process	Symbiotic process	0.0053	HRG|APOE|CRP|APCS|YWHAE|PTX3|APOL1|HSP90AA1|APOA2|MBL2|PVR	124	245|165|189|159|193|199|265|177|273|247|153	0.00011	GO:0044403	0.227572
449	8	GO Biological Process	Regulation of small molecule metabolic process	0.0054	APOC3|APOA1|APOE|APOA4|IGFBP3|VIMP|APOC1|APOC2	124	227|277|165|213|151|271|225|261	0.00011	GO:0062012	0.226761
27	3	GO Biological Process	Killing by host of symbiont cells	0.0059	HRG|APOL1|MBL2	124	245|265|247	0.00013	GO:0051873	0.222915
76	4	GO Biological Process	Regulation of interleukin-8 production	0.0063	LBP|CRP|CD14|APOA2	124	237|189|163|273	0.00013	GO:0032677	0.220066
148	5	GO Biological Process	Response to monosaccharide	0.0065	CAT|APOA2|APOM|VIMP|LDHA	124	171|273|259|271|209	0.00014	GO:0034284	0.218709
28	3	GO Biological Process	Positive regulation of blood coagulation	0.0065	APOH|HRG|PRDX2	124	255|245|183	0.00014	GO:0030194	0.218709
742	10	GO Biological Process	Regulation of cytokine production	0.0068	LBP|APOA1|CRP|LUM|CD14|APOD|AGT|APOA2|VIMP|SAA1	124	237|277|189|187|163|241|181|273|271|167	0.00015	GO:0001817	0.216749
7755	40	GO Biological Process	Organic substance metabolic process	0.0083	APOH|SERPIND1|APOC3|APOA1|CAT|APOE|APCS|GGH|VWF|YWHAE|RBM6|LUM|HABP2|SERPING1|VCAM1|C2|APOL1|LPA|HSP90AA1|APOD|HP|APOA4|AGT|QSOX1|APOA2|RBP4|APOM|IGFBP3|APOF|VIMP|SAA1|TF|PCYOX1|C4A|CFB|PLTP|LDHA|APOC1|APOC2|APOC4	124	255|185|227|277|171|165|159|231|229|193|249|187|215|257|161|207|265|191|177|241|173|213|181|221|273|243|259|151|269|271|167|175|267|157|217|275|209|225|261|211	0.00019	GO:0071704	0.208092
85	4	GO Biological Process	Positive regulation of lipid biosynthetic process	0.009	APOA1|APOE|APOA4|APOC2	124	277|165|213|261	0.0002	GO:0046889	0.204576
1636	15	GO Biological Process	Negative regulation of response to stimulus	0.0095	APOH|HRG|APOA1|APOE|APCS|SERPING1|PRDX2|CD14|VASN|APOD|AGT|APOA2|IGFBP3|VIMP|SAA1	124	255|245|277|165|159|257|183|163|205|241|181|273|151|271|167	0.00021	GO:0048585	0.202228
939	11	GO Biological Process	Cellular lipid metabolic process	0.01	APOH|APOC3|APOA1|CAT|APOE|APOA4|APOA2|RBP4|APOM|APOC1|APOC2	124	255|227|277|171|165|213|273|243|259|225|261	0.00023	GO:0044255	0.2
5579	32	GO Biological Process	Positive regulation of cellular process	0.0104	LBP|HRG|APOA1|CAT|APOE|CRP|YWHAE|LUM|VCAM1|PTX3|PPBP|C2|PRDX2|LRG1|CD14|HSP90AA1|HP|APOA4|AGT|APOA2|RBP4|MBL2|IGFBP3|LCP1|SAA1|TF|C4A|PVR|LDHA|ACTG1|APOC1|APOC2	124	237|245|277|171|165|189|193|187|161|199|169|207|183|203|163|177|173|213|181|273|243|247|151|253|167|175|157|153|209|223|225|261	0.00024	GO:0048522	0.198297
34	3	GO Biological Process	Cytolysis	0.0104	HRG|C9|APOL1	124	245|179|265	0.00024	GO:0019835	0.198297
91	4	GO Biological Process	Killing of cells of other organism	0.0113	HRG|PPBP|APOL1|MBL2	124	245|169|265|247	0.00026	GO:0031640	0.194692
93	4	GO Biological Process	Positive regulation of lipid localization	0.0122	APOA1|APOE|PLTP|APOC4	124	277|165|275|211	0.00028	GO:1905954	0.191364
6	2	GO Biological Process	Peripheral nervous system axon regeneration	0.0124	APOA1|APOD	124	277|241	0.00029	GO:0014012	0.190658
6	2	GO Biological Process	Negative regulation of lipoprotein lipase activity	0.0124	APOC3|APOC1	124	227|225	0.00029	GO:0051005	0.190658
7332	38	GO Biological Process	Primary metabolic process	0.0134	APOH|SERPIND1|APOC3|APOA1|CAT|APOE|APCS|GGH|VWF|YWHAE|RBM6|HABP2|SERPING1|C2|APOL1|LPA|HSP90AA1|APOD|HP|APOA4|AGT|QSOX1|APOA2|RBP4|APOM|IGFBP3|APOF|VIMP|SAA1|TF|PCYOX1|C4A|CFB|PLTP|LDHA|APOC1|APOC2|APOC4	124	255|185|227|277|171|165|159|231|229|193|249|215|257|207|265|191|177|241|173|213|181|221|273|243|259|151|269|271|167|175|267|157|217|275|209|225|261|211	0.00032	GO:0044238	0.18729
7	2	GO Biological Process	Regulation of phospholipid catabolic process	0.0156	APOC1|APOC2	124	225|261	0.00037	GO:0060696	0.180688
8	4	GO Molecular Function	Complement component c1q complex binding	1.08e-05	CRP|APCS|PTX3|C4A	124	189|159|199|157	4.99e-08	GO:0001849	0.496658
98	4	GO Molecular Function	Serine-type endopeptidase inhibitor activity	0.0232	SERPIND1|HRG|SERPING1|AGT	124	185|245|257|181	0.00034	GO:0004867	0.163451
75	4	KEGG Pathways	PPAR signaling pathway	0.0137	APOC3|APOA1|APOA2|PLTP	124	227|277|273|275	0.00013	hsa03320	0.186328
74	4	KEGG Pathways	Pertussis	0.0137	SERPING1|C2|CD14|C4A	124	257|207|163|157	0.00012	hsa05133	0.186328
86	4	KEGG Pathways	Staphylococcus aureus infection	0.0143	C2|MBL2|C4A|CFB	124	207|247|157|217	0.00021	hsa05150	0.184466
33	4	Reactome Pathways	Plasma lipoprotein clearance	0.0005	APOA1|APOE|APOC1|APOC4	124	277|165|225|211	6.26e-06	HSA-8964043	0.330103
78	4	Reactome Pathways	Amyloid fiber formation	0.0092	APOA1|APCS|APOA4|SAA1	124	277|159|213|167	0.00015	HSA-977225	0.203621
107	4	Reactome Pathways	Interleukin-4 and Interleukin-13 signaling	0.0234	LBP|VCAM1|HSP90AA1|SAA1	124	237|161|177|167	0.00047	HSA-6785807	0.163078
102	4	GO Biological Process	Regulation of receptor-mediated endocytosis	0.0165	APOC3|TF|APOC1|APOC2	124	227|175|225|261	0.0004	GO:0048259	0.178252
103	4	GO Biological Process	Positive regulation of reactive oxygen species metabolic process	0.017	CRP|PTX3|HSP90AA1|AGT	124	189|199|177|181	0.00041	GO:2000379	0.176955
545	8	GO Biological Process	Chemotaxis	0.0172	SERPIND1|LBP|HRG|APOA1|SAA4|PPBP|SAA1|SAA2	124	185|237|245|277|263|169|167|201	0.00042	GO:0006935	0.176447
8	2	GO Biological Process	Positive regulation of apoptotic cell clearance	0.0187	C2|C4A	124	207|157	0.00046	GO:2000427	0.172816
858	10	GO Biological Process	Response to lipid	0.0189	LBP|CAT|PPBP|PRDX2|CD14|AGT|ACTA1|APOA2|RBP4|VIMP	124	237|171|169|183|163|181|233|273|243|271	0.00047	GO:0033993	0.172354
44	3	GO Biological Process	Positive regulation of nitric oxide biosynthetic process	0.0194	PTX3|HSP90AA1|AGT	124	199|177|181	0.00048	GO:0045429	0.17122
10932	49	GO Biological Process	Regulation of cellular process	0.0196	APOH|SERPIND1|LBP|APOC3|HRG|APOA1|CAT|APOE|CRP|APCS|LGALS3BP|YWHAE|FETUB|LUM|FCN3|SAA4|SERPING1|VCAM1|PTX3|PPBP|C2|PRDX2|LRG1|CD14|VASN|LPA|HSP90AA1|APOD|HP|APOA4|AGT|QSOX1|APOA2|RBP4|MBL2|APOM|IGFBP3|VIMP|LCP1|SAA1|TF|C4A|PVR|CA1|SAA2|LDHA|ACTG1|APOC1|APOC2	124	255|185|237|227|245|277|171|165|189|159|239|193|195|187|219|263|257|161|199|169|207|183|203|163|205|191|177|241|173|213|181|221|273|243|247|259|151|271|253|167|175|157|153|197|201|209|223|225|261	0.00049	GO:0050794	0.170774
2402	18	GO Biological Process	Regulation of cellular component organization	0.0213	APOC3|HRG|APOA1|APOE|YWHAE|CD14|HSP90AA1|APOD|APOA4|AGT|APOA2|APOM|IGFBP3|LCP1|TF|ACTG1|APOC1|APOC2	124	227|245|277|165|193|163|177|241|213|181|273|259|151|253|175|223|225|261	0.00053	GO:0051128	0.167162
111	4	GO Biological Process	Regulation of oxidoreductase activity	0.0215	APOE|HSP90AA1|HP|AGT	124	165|177|173|181	0.00054	GO:0051341	0.166756
2630	19	GO Biological Process	Negative regulation of cellular metabolic process	0.0222	SERPIND1|APOC3|HRG|APOE|APCS|YWHAE|FETUB|FCN3|SERPING1|PTX3|LPA|APOD|HP|AGT|QSOX1|IGFBP3|VIMP|C4A|APOC1	124	185|227|245|165|159|193|195|219|257|199|191|241|173|181|221|151|271|157|225	0.00056	GO:0031324	0.165365
9	2	GO Biological Process	Negative regulation of triglyceride metabolic process	0.0222	APOC3|APOE	124	227|165	0.00056	GO:0090209	0.165365
204	5	GO Biological Process	Cell chemotaxis	0.0233	LBP|SAA4|PPBP|SAA1|SAA2	124	237|263|169|167|201	0.0006	GO:0060326	0.163264
10	2	GO Biological Process	Complement activation, lectin pathway	0.0261	FCN3|MBL2	124	219|247	0.00068	GO:0001867	0.158336
10	2	GO Biological Process	Negative regulation of fibrinolysis	0.0261	APOH|HRG	124	255|245	0.00068	GO:0051918	0.158336
1251	12	GO Biological Process	Locomotion	0.0265	SERPIND1|LBP|HRG|APOA1|YWHAE|SAA4|VCAM1|PPBP|LCP1|SAA1|PLTP|SAA2	124	185|237|245|277|193|263|161|169|253|167|275|201	0.00069	GO:0040011	0.157675
450	7	GO Biological Process	Negative regulation of immune system process	0.0267	APOA1|APCS|SERPING1|PRDX2|APOD|APOA2|VIMP	124	277|159|257|183|241|273|271	0.0007	GO:0002683	0.157349
51	3	GO Biological Process	Negative regulation of lipid biosynthetic process	0.0277	APOC3|APOE|APOC1	124	227|165|225	0.00073	GO:0051055	0.155752
747	9	GO Biological Process	Regulation of proteolysis	0.0278	SERPIND1|HRG|APOE|YWHAE|FETUB|SERPING1|LPA|AGT|C4A	124	185|245|165|193|195|257|191|181|157	0.00073	GO:0030162	0.155596
52	3	GO Biological Process	Negative regulation of endothelial cell migration	0.029	APOH|HRG|APOE	124	255|245|165	0.00077	GO:0010596	0.15376
123	4	GO Biological Process	Response to ethanol	0.0296	CAT|GGH|CD14|RBP4	124	171|231|163|243	0.00079	GO:0045471	0.152871
11	2	GO Biological Process	Cellular response to lipoteichoic acid	0.03	LBP|CD14	124	237|163	0.0008	GO:0071223	0.152288
338	6	GO Biological Process	Extracellular matrix organization	0.0327	VWF|LUM|VCAM1|PTX3|QSOX1|LCP1	124	229|187|161|199|221|253	0.00088	GO:0030198	0.148545
4913	28	GO Biological Process	Regulation of molecular function	0.0331	APOH|SERPIND1|APOC3|HRG|APOA1|CAT|APOE|APCS|YWHAE|FETUB|SAA4|SERPING1|PTX3|PPBP|PRDX2|LPA|HSP90AA1|HP|APOA4|AGT|APOA2|IGFBP3|SAA1|TF|C4A|SAA2|APOC1|APOC2	124	255|185|227|245|277|171|165|159|193|195|263|257|199|169|183|191|177|173|213|181|273|151|167|175|157|201|225|261	0.0009	GO:0065009	0.148017
3	3	GO Molecular Function	High-density lipoprotein particle receptor binding	8.5e-05	APOC3|APOA1|APOA2	124	227|277|273	6.56e-07	GO:0070653	0.407058
11	3	GO Molecular Function	High-density lipoprotein particle binding	0.0012	APOA1|APOA2|PLTP	124	277|273|275	1.17e-05	GO:0008035	0.292082
17	3	GO Molecular Function	Low-density lipoprotein particle binding	0.0033	CRP|APCS|PLTP	124	189|159|275	3.62e-05	GO:0030169	0.248149
41	3	GO Molecular Function	Peroxidase activity	0.0263	CAT|PRDX2|GPX3	124	171|183|235	0.0004	GO:0004601	0.158004
41	3	GO Molecular Function	Chemoattractant activity	0.0263	SAA4|SAA1|SAA2	124	263|167|201	0.0004	GO:0042056	0.158004
36	3	KEGG Pathways	African trypanosomiasis	0.0156	APOA1|VCAM1|APOL1	124	277|161|265	0.00028	hsa05143	0.180688
7	3	Reactome Pathways	Activation of C3 and C5	0.00033	C2|C4A|CFB	124	207|157|217	3.9e-06	HSA-174577	0.348149
13	3	Reactome Pathways	Scavenging of heme from plasma	0.0014	APOA1|APOL1|HP	124	277|265|173	1.8e-05	HSA-2168880	0.285387
14	3	Reactome Pathways	Creation of C4 and C2 activators	0.0016	CRP|FCN3|MBL2	124	189|219|247	2.18e-05	HSA-166786	0.279588
23	3	Reactome Pathways	Intrinsic Pathway of Fibrin Clot Formation	0.0052	SERPIND1|VWF|SERPING1	124	185|229|257	8.15e-05	HSA-140837	0.2284
37	3	Reactome Pathways	Detoxification of Reactive Oxygen Species	0.0165	CAT|PRDX2|GPX3	124	171|183|235	0.0003	HSA-3299685	0.178252
55	3	GO Biological Process	Positive regulation of interleukin-8 production	0.0331	LBP|CD14|APOA2	124	237|163|273	0.0009	GO:0032757	0.148017
1293	12	GO Biological Process	Protein-containing complex assembly	0.0338	APOC3|APOA1|APOE|APCS|C9|HSP90AA1|APOA4|APOA2|APOM|APOC1|APOC2|APOC4	124	227|277|165|159|179|177|213|273|259|225|261|211	0.00092	GO:0065003	0.147108
1489	13	GO Biological Process	Positive regulation of catalytic activity	0.0351	APOH|APOA1|APOE|PRDX2|HSP90AA1|APOA4|AGT|APOA2|IGFBP3|SAA1|TF|APOC1|APOC2	124	255|277|165|183|177|213|181|273|151|167|175|225|261	0.00097	GO:0043085	0.145469
483	7	GO Biological Process	Response to extracellular stimulus	0.0382	APOA1|CAT|APOE|VCAM1|C2|ACTA1|LDHA	124	277|171|165|161|207|233|209	0.0011	GO:0009991	0.141794
59	3	GO Biological Process	Positive regulation of anion transport	0.0387	APOA1|APOE|AGT	124	277|165|181	0.0011	GO:1903793	0.141229
13	2	GO Biological Process	Negative regulation of acute inflammatory response	0.0387	APCS|VIMP	124	159|271	0.0011	GO:0002674	0.141229
13	2	GO Biological Process	Positive regulation of immune response to tumor cell	0.0387	HRG|PVR	124	245|153	0.0011	GO:0002839	0.141229
13	2	GO Biological Process	Complement activation, alternative pathway	0.0387	C9|CFB	124	179|217	0.0011	GO:0006957	0.141229
13	2	GO Biological Process	Protein oxidation	0.0387	APOA1|APOA2	124	277|273	0.0011	GO:0018158	0.141229
13	2	GO Biological Process	Peptidyl-methionine modification	0.0387	APOA1|APOA2	124	277|273	0.0011	GO:0018206	0.141229
13	2	GO Biological Process	Removal of superoxide radicals	0.0387	PRDX2|APOA4	124	183|213	0.0011	GO:0019430	0.141229
13	2	GO Biological Process	Regulation of tau-protein kinase activity	0.0387	APOE|HSP90AA1	124	165|177	0.0011	GO:1902947	0.141229
135	4	GO Biological Process	Platelet activation	0.0389	HRG|VWF|SAA1|ACTG1	124	245|229|167|223	0.0011	GO:0030168	0.141005
796	9	GO Biological Process	Membrane organization	0.0402	APOA1|APOE|YWHAE|HSP90AA1|APOA4|APOA2|TF|PLTP|ACTG1	124	277|165|193|177|213|273|175|275|223	0.0011	GO:0061024	0.139577
15024	59	GO Biological Process	Cellular process	0.0418	APOH|SERPIND1|LBP|APOC3|HRG|APOA1|CAT|APOE|CRP|APCS|GGH|VWF|LGALS3BP|C9|YWHAE|FETUB|RBM6|LUM|FCN3|HABP2|SAA4|SERPING1|VCAM1|PTX3|PPBP|PRDX2|LRG1|CD14|VASN|APOL1|LPA|HSP90AA1|APOD|HP|APOA4|AGT|ACTA1|QSOX1|APOA2|RBP4|MBL2|APOM|IGFBP3|GPX3|VIMP|LCP1|SAA1|TF|PCYOX1|C4A|PVR|PLTP|CA1|SAA2|LDHA|ACTG1|APOC1|APOC2|APOC4	124	255|185|237|227|245|277|171|165|189|159|231|229|239|179|193|195|249|187|219|215|263|257|161|199|169|183|203|163|205|265|191|177|241|173|213|181|233|221|273|243|247|259|151|235|271|253|167|175|267|157|153|275|197|201|209|223|225|261|211	0.0012	GO:0009987	0.137882
138	4	GO Biological Process	Response to glucose	0.0418	APOA2|APOM|VIMP|LDHA	124	273|259|271|209	0.0012	GO:0009749	0.137882
14	2	GO Biological Process	Response to redox state	0.0425	VASN|VIMP	124	205|271	0.0012	GO:0051775	0.137161
14	2	GO Biological Process	Cytolysis by host of symbiont cells	0.0425	HRG|APOL1	124	245|265	0.0012	GO:0051838	0.137161
2359	17	GO Biological Process	Cellular component assembly	0.0426	APOC3|APOA1|APOE|APCS|C9|YWHAE|HSP90AA1|APOA4|ACTA1|QSOX1|APOA2|APOM|LCP1|ACTG1|APOC1|APOC2|APOC4	124	227|277|165|159|179|193|177|213|233|221|273|259|253|223|225|261|211	0.0012	GO:0022607	0.137059
6933	35	GO Biological Process	Multicellular organismal process	0.0443	APOH|SERPIND1|APOC3|HRG|APOA1|CAT|APOE|CRP|VWF|YWHAE|LUM|SERPING1|VCAM1|PTX3|PRDX2|LPA|HSP90AA1|APOD|APOA4|AGT|ACTA1|APOA2|RBP4|MBL2|APOM|IGFBP3|LCP1|SAA1|TF|PLTP|LDHA|ACTG1|APOC1|APOC2|APOC4	124	255|185|227|245|277|171|165|189|229|193|187|257|161|199|183|191|177|241|213|181|233|273|243|247|259|151|253|167|175|275|209|223|225|261|211	0.0013	GO:0032501	0.13536
244	5	GO Biological Process	Cellular response to oxidative stress	0.0448	CAT|PRDX2|APOA4|GPX3|VIMP	124	171|183|213|235|271	0.0013	GO:0034599	0.134872
63	3	GO Biological Process	Regulation of focal adhesion assembly	0.0448	HRG|APOD|ACTG1	124	245|241|223	0.0013	GO:0051893	0.134872
15	2	GO Biological Process	Negative regulation of fatty acid biosynthetic process	0.0466	APOC3|APOC1	124	227|225	0.0014	GO:0045717	0.133161
6137	32	GO Biological Process	Macromolecule metabolic process	0.0492	APOH|SERPIND1|APOC3|APOA1|CAT|APOE|APCS|GGH|VWF|YWHAE|RBM6|LUM|HABP2|SERPING1|C2|APOL1|LPA|HSP90AA1|HP|APOA4|AGT|QSOX1|APOA2|APOM|IGFBP3|VIMP|SAA1|TF|PCYOX1|C4A|CFB|APOC1	124	255|185|227|277|171|165|159|231|229|193|249|187|215|257|207|265|191|177|173|213|181|221|273|259|151|271|167|175|267|157|217|225	0.0015	GO:0043170	0.130803
3	2	GO Molecular Function	Lipoprotein lipase activator activity	0.0084	APOH|APOC2	124	255|261	0.0001	GO:0060230	0.207572
5	2	GO Molecular Function	Lipoteichoic acid binding	0.0164	LBP|CD14	124	237|163	0.00022	GO:0070891	0.178516
6	2	GO Molecular Function	Apolipoprotein receptor binding	0.0208	APOA1|APOA2	124	277|273	0.00029	GO:0034190	0.168194
9	2	GO Molecular Function	Oxidoreductase activity, acting on a sulfur group of donors, oxygen as acceptor	0.0352	QSOX1|PCYOX1	124	221|267	0.00056	GO:0016670	0.145346
10	2	GO Molecular Function	Lipopeptide binding	0.0413	LBP|CD14	124	237|163	0.00068	GO:0071723	0.138405
11	2	GO Molecular Function	Virion binding	0.0478	APCS|PTX3	124	159|199	0.0008	GO:0046790	0.132057
2	2	Reactome Pathways	Transfer of LPS from LBP carrier to CD14	0.0041	LBP|CD14	124	237|163	6.25e-05	HSA-166020	0.238722
4	2	Reactome Pathways	LDL remodeling	0.0094	LPA|APOF	124	191|269	0.00016	HSA-8964041	0.202687
5	2	Reactome Pathways	VLDL assembly	0.0128	APOC1|APOC4	124	225|211	0.00022	HSA-8866423	0.189279
6	2	Reactome Pathways	Scavenging by Class B Receptors	0.0165	APOA1|SAA1	124	277|167	0.00029	HSA-3000471	0.178252
6	2	Reactome Pathways	VLDL clearance	0.0165	APOC1|APOC4	124	225|211	0.00029	HSA-8964046	0.178252
7	2	Reactome Pathways	Lectin pathway of complement activation	0.0187	FCN3|MBL2	124	219|247	0.00037	HSA-166662	0.172816
12	2	Reactome Pathways	HSF1 activation	0.0438	YWHAE|HSP90AA1	124	193|177	0.00093	HSA-3371511	0.135853

## Sheet: Molecular Function
# background genes	# genes	category	description	FDR value	genes	network.SUID	nodes.SUID	p-value	term name	transferred FDR value
12516	55	GO Molecular Function	Binding	0.0072	APOH|SERPIND1|LBP|APOC3|HRG|APOA1|CAT|APOE|CRP|APCS|VWF|YWHAE|RBM6|LUM|FCN3|HABP2|SAA4|VCAM1|PTX3|PPBP|C2|LRG1|CD14|VASN|APOL1|LPA|HSP90AA1|APOD|HP|APOA4|AGT|ACTA1|QSOX1|APOA2|RBP4|MBL2|APOM|SHBG|IGFBP3|GPX3|APOF|VIMP|LCP1|SAA1|TF|C4A|PVR|CFB|PLTP|CA1|SAA2|LDHA|ACTG1|APOC1|APOC2	124	255|185|237|227|245|277|171|165|189|159|229|193|249|187|219|215|263|161|199|169|207|203|163|205|265|191|177|241|173|213|181|233|221|273|243|247|259|251|151|235|269|271|253|167|175|157|153|217|275|197|201|209|223|225|261	8.44e-05	GO:0005488	0.214267
7026	41	GO Molecular Function	Protein binding	0.00049	APOH|LBP|APOC3|HRG|APOA1|CAT|APOE|CRP|APCS|VWF|YWHAE|FCN3|SAA4|VCAM1|PTX3|PPBP|LRG1|VASN|LPA|HSP90AA1|HP|APOA4|AGT|ACTA1|APOA2|MBL2|IGFBP3|GPX3|APOF|VIMP|LCP1|SAA1|TF|C4A|PVR|CFB|PLTP|SAA2|LDHA|ACTG1|APOC2	124	255|237|227|245|277|171|165|189|159|229|193|219|263|161|199|169|203|205|191|177|173|213|181|233|273|247|151|235|269|271|253|167|175|157|153|217|275|201|209|223|261	4.54e-06	GO:0005515	0.33098
1581	20	GO Molecular Function	Signaling receptor binding	1.38e-05	LBP|APOC3|HRG|APOA1|APOE|CRP|VWF|FCN3|SAA4|VCAM1|PPBP|LRG1|AGT|APOA2|MBL2|APOF|LCP1|SAA1|TF|SAA2	124	237|227|245|277|165|189|229|219|263|161|169|203|181|273|247|269|253|167|175|201	8.98e-08	GO:0005102	0.486012
764	17	GO Molecular Function	Lipid binding	2.58e-07	APOH|LBP|APOC3|APOA1|APOE|CD14|APOL1|APOD|APOA4|APOA2|RBP4|APOM|SHBG|APOF|PLTP|APOC1|APOC2	124	255|237|227|277|165|163|265|241|213|273|243|259|251|269|275|225|261	3.15e-10	GO:0008289	0.658838
1044	17	GO Molecular Function	Enzyme regulator activity	7.22e-06	APOH|SERPIND1|APOC3|HRG|APOA1|APOE|FETUB|SERPING1|LPA|HSP90AA1|APOA4|AGT|APOA2|IGFBP3|C4A|APOC1|APOC2	124	255|185|227|245|277|165|195|257|191|177|213|181|273|151|157|225|261	3.12e-08	GO:0030234	0.514146
1896	17	GO Molecular Function	Identical protein binding	0.008	APOH|APOA1|CAT|APOE|CRP|APCS|VWF|YWHAE|PTX3|HSP90AA1|APOA4|APOA2|GPX3|LCP1|LDHA|ACTG1|APOC2	124	255|277|171|165|189|159|229|193|199|177|213|273|235|253|209|223|261	9.59e-05	GO:0042802	0.209691
1216	16	GO Molecular Function	Protein-containing complex binding	0.00018	HRG|APOA1|APOE|CRP|APCS|VWF|YWHAE|LUM|VCAM1|PTX3|HSP90AA1|APOA2|RBP4|LCP1|C4A|PLTP	124	245|277|165|189|159|229|193|187|161|199|177|273|243|253|157|275	1.46e-06	GO:0044877	0.374473
1181	13	GO Molecular Function	Transporter activity	0.0084	APOA1|APOE|PPBP|APOL1|APOD|APOA4|APOA2|RBP4|APOM|APOF|PCYOX1|PLTP|APOC4	124	277|165|169|265|241|213|273|243|259|269|267|275|211	0.0001	GO:0005215	0.207572
377	12	GO Molecular Function	Enzyme inhibitor activity	1.86e-06	SERPIND1|APOC3|HRG|APOA1|FETUB|SERPING1|LPA|AGT|APOA2|C4A|APOC1|APOC2	124	185|227|245|277|195|257|191|181|273|157|225|261	4.02e-09	GO:0004857	0.573049
132	10	GO Molecular Function	Lipid transporter activity	1e-07	APOA1|APOE|APOD|APOA4|APOA2|RBP4|APOM|APOF|PLTP|APOC4	124	277|165|241|213|273|243|259|269|275|211	3.09e-11	GO:0005319	0.7
441	9	GO Molecular Function	Phospholipid binding	0.0014	APOH|APOC3|APOA1|APOE|APOA4|APOA2|APOM|PLTP|APOC1	124	255|227|277|165|213|273|259|275|225	1.45e-05	GO:0005543	0.285387
520	9	GO Molecular Function	Enzyme activator activity	0.0045	APOH|APOA1|APOE|APOA4|AGT|APOA2|IGFBP3|APOC1|APOC2	124	255|277|165|213|181|273|151|225|261	5.16e-05	GO:0008047	0.234679
74	8	GO Molecular Function	Antioxidant activity	2.58e-07	CAT|APOE|PRDX2|HP|APOA4|APOM|GPX3|VIMP	124	171|165|183|173|213|259|235|271	2.39e-10	GO:0016209	0.658838
86	7	GO Molecular Function	Alcohol binding	7.05e-06	APOC3|APOA1|APOD|APOA4|APOA2|RBP4|APOF	124	227|277|241|213|273|243|269	2.12e-08	GO:0043178	0.515181
104	7	GO Molecular Function	Steroid binding	1.25e-05	APOC3|APOA1|APOD|APOA4|APOA2|SHBG|APOF	124	227|277|241|213|273|251|269	7.27e-08	GO:0005496	0.490309
181	7	GO Molecular Function	Endopeptidase inhibitor activity	0.00031	SERPIND1|HRG|FETUB|SERPING1|LPA|AGT|C4A	124	185|245|195|257|191|181|157	2.59e-06	GO:0004866	0.350864
240	7	GO Molecular Function	Glycosaminoglycan binding	0.0015	APOH|SERPIND1|HRG|APOE|HABP2|LPA|SAA1	124	255|185|245|165|215|191|167	1.55e-05	GO:0005539	0.282391
29	6	GO Molecular Function	Lipoprotein particle binding	9.22e-07	APOA1|APOE|CRP|APCS|APOA2|PLTP	124	277|165|189|159|273|275	1.42e-09	GO:0071813	0.603527
49	6	GO Molecular Function	Cholesterol binding	7.05e-06	APOC3|APOA1|APOD|APOA4|APOA2|APOF	124	227|277|241|213|273|269	2.42e-08	GO:0015485	0.515181
172	6	GO Molecular Function	Heparin binding	0.0023	APOH|SERPIND1|HRG|APOE|LPA|SAA1	124	255|185|245|165|191|167	2.48e-05	GO:0008201	0.263827
6	5	GO Molecular Function	Phosphatidylcholine-sterol o-acyltransferase activator activity	2.31e-07	APOA1|APOE|APOA4|APOA2|APOC1	124	277|165|213|273|225	1.43e-10	GO:0060228	0.663639
17	5	GO Molecular Function	Lipase inhibitor activity	3.21e-06	APOC3|APOA1|APOA2|APOC1|APOC2	124	227|277|273|225|261	7.93e-09	GO:0055102	0.549349
21	5	GO Molecular Function	Complement binding	7.05e-06	CRP|APCS|PTX3|C4A|CFB	124	189|159|199|157|217	1.96e-08	GO:0001848	0.515181
21	5	GO Molecular Function	Cholesterol transfer activity	7.05e-06	APOA1|APOE|APOA4|APOA2|PLTP	124	277|165|213|273|275	1.96e-08	GO:0120020	0.515181
27	5	GO Molecular Function	Lipoprotein particle receptor binding	1.13e-05	APOC3|APOA1|APOE|CRP|APOA2	124	227|277|165|189|273	5.91e-08	GO:0070325	0.494692
28	5	GO Molecular Function	Phosphatidylcholine binding	1.25e-05	APOA1|APOA4|APOA2|PLTP|APOC1	124	277|213|273|275|225	6.95e-08	GO:0031210	0.490309
154	5	GO Molecular Function	Serine-type endopeptidase activity	0.0131	HABP2|C2|LPA|HP|CFB	124	215|207|191|173|217	0.00017	GO:0004252	0.188273
8	4	GO Molecular Function	Complement component c1q complex binding	1.08e-05	CRP|APCS|PTX3|C4A	124	189|159|199|157	4.99e-08	GO:0001849	0.496658
98	4	GO Molecular Function	Serine-type endopeptidase inhibitor activity	0.0232	SERPIND1|HRG|SERPING1|AGT	124	185|245|257|181	0.00034	GO:0004867	0.163451
3	3	GO Molecular Function	High-density lipoprotein particle receptor binding	8.5e-05	APOC3|APOA1|APOA2	124	227|277|273	6.56e-07	GO:0070653	0.407058
11	3	GO Molecular Function	High-density lipoprotein particle binding	0.0012	APOA1|APOA2|PLTP	124	277|273|275	1.17e-05	GO:0008035	0.292082
17	3	GO Molecular Function	Low-density lipoprotein particle binding	0.0033	CRP|APCS|PLTP	124	189|159|275	3.62e-05	GO:0030169	0.248149
41	3	GO Molecular Function	Peroxidase activity	0.0263	CAT|PRDX2|GPX3	124	171|183|235	0.0004	GO:0004601	0.158004
41	3	GO Molecular Function	Chemoattractant activity	0.0263	SAA4|SAA1|SAA2	124	263|167|201	0.0004	GO:0042056	0.158004
3	2	GO Molecular Function	Lipoprotein lipase activator activity	0.0084	APOH|APOC2	124	255|261	0.0001	GO:0060230	0.207572
5	2	GO Molecular Function	Lipoteichoic acid binding	0.0164	LBP|CD14	124	237|163	0.00022	GO:0070891	0.178516
6	2	GO Molecular Function	Apolipoprotein receptor binding	0.0208	APOA1|APOA2	124	277|273	0.00029	GO:0034190	0.168194
9	2	GO Molecular Function	Oxidoreductase activity, acting on a sulfur group of donors, oxygen as acceptor	0.0352	QSOX1|PCYOX1	124	221|267	0.00056	GO:0016670	0.145346
10	2	GO Molecular Function	Lipopeptide binding	0.0413	LBP|CD14	124	237|163	0.00068	GO:0071723	0.138405
11	2	GO Molecular Function	Virion binding	0.0478	APCS|PTX3	124	159|199	0.0008	GO:0046790	0.132057

## Sheet: Reactome pathways
# background genes	# genes	category	description	FDR value	genes	network.SUID	nodes.SUID	p-value	term name	transferred FDR value
71	11	Reactome Pathways	Plasma lipoprotein assembly, remodeling, and clearance	4.55e-12	APOC3|APOA1|APOE|LPA|APOA4|APOA2|APOF|PLTP|APOC1|APOC2|APOC4	124	227|277|165|191|213|273|269|275|225|261|211	2.1e-15	HSA-174824	1.1342
32	9	Reactome Pathways	Plasma lipoprotein remodeling	8.12e-12	APOC3|APOA1|APOE|LPA|APOA4|APOA2|APOF|PLTP|APOC2	124	227|277|165|191|213|273|269|275|261	7.48e-15	HSA-8963899	1.10904
19	8	Reactome Pathways	Plasma lipoprotein assembly	1.24e-11	APOC3|APOA1|APOE|APOA4|APOA2|APOC1|APOC2|APOC4	124	227|277|165|213|273|225|261|211	1.71e-14	HSA-8963898	1.09066
44	8	Reactome Pathways	Retinoid metabolism and transport	2.96e-09	APOC3|APOA1|APOE|APOA4|APOA2|RBP4|APOM|APOC2	124	227|277|165|213|273|243|259|261	5.45e-12	HSA-975634	0.852871
10	6	Reactome Pathways	Chylomicron assembly	3.2e-09	APOC3|APOA1|APOE|APOA4|APOA2|APOC2	124	227|277|165|213|273|261	7.37e-12	HSA-8963888	0.849485
10	6	Reactome Pathways	Chylomicron remodeling	3.2e-09	APOC3|APOA1|APOE|APOA4|APOA2|APOC2	124	227|277|165|213|273|261	7.37e-12	HSA-8963901	0.849485
57	8	Reactome Pathways	Complement cascade	9.61e-09	CRP|C9|FCN3|SERPING1|C2|MBL2|C4A|CFB	124	189|179|219|257|207|247|157|217	3.54e-11	HSA-166658	0.801728
1025	20	Reactome Pathways	Innate Immune System	1.41e-08	LBP|CAT|CRP|GGH|C9|FCN3|SERPING1|PTX3|PPBP|C2|LRG1|CD14|HSP90AA1|HP|QSOX1|MBL2|SAA1|C4A|CFB|ACTG1	124	237|171|189|231|179|219|257|199|169|207|203|163|177|173|221|247|167|157|217|223	5.85e-11	HSA-168249	0.785078
107	9	Reactome Pathways	Post-translational protein phosphorylation	2.92e-08	SERPIND1|APOA1|APOE|APOL1|QSOX1|APOA2|IGFBP3|TF|C4A	124	185|277|165|265|221|273|151|175|157	1.35e-10	HSA-8957275	0.753462
22	6	Reactome Pathways	Initial triggering of complement	6.64e-08	CRP|FCN3|C2|MBL2|C4A|CFB	124	189|219|207|247|157|217	3.36e-10	HSA-166663	0.717783
124	9	Reactome Pathways	Regulation of Insulin-like Growth Factor (IGF) transport and uptake by Insulin-like Growth Factor Binding Proteins (IGFBPs)	8.33e-08	SERPIND1|APOA1|APOE|APOL1|QSOX1|APOA2|IGFBP3|TF|C4A	124	185|277|165|265|221|273|151|175|157	4.6e-10	HSA-381426	0.707935
127	9	Reactome Pathways	Platelet degranulation	9.38e-08	APOH|HRG|APOA1|VWF|LGALS3BP|SERPING1|PPBP|QSOX1|TF	124	255|245|277|229|239|257|169|221|175	5.62e-10	HSA-114608	0.70278
10	5	Reactome Pathways	HDL remodeling	1.33e-07	APOC3|APOA1|APOE|PLTP|APOC2	124	227|277|165|275|261	9.2e-10	HSA-8964058	0.687615
1956	24	Reactome Pathways	Immune System	6.26e-07	LBP|CAT|CRP|GGH|C9|FCN3|SERPING1|VCAM1|PTX3|PPBP|C2|LRG1|CD14|HSP90AA1|HP|QSOX1|MBL2|LCP1|SAA1|C4A|PVR|CFB|CA1|ACTG1	124	237|171|189|231|179|219|257|161|199|169|207|203|163|177|173|221|247|253|167|157|153|217|197|223	4.9e-09	HSA-168256	0.620343
37	6	Reactome Pathways	NR1H3 & NR1H2 regulate gene expression linked to cholesterol transport and efflux	6.32e-07	APOE|APOD|PLTP|APOC1|APOC2|APOC4	124	165|241|275|225|261|211	5.24e-09	HSA-9029569	0.619928
41	6	Reactome Pathways	Binding and Uptake of Ligands by Scavenger Receptors	1.04e-06	APOA1|APOE|APOL1|HSP90AA1|HP|SAA1	124	277|165|265|177|173|167	9.14e-09	HSA-2173782	0.598297
189	9	Reactome Pathways	Metabolism of vitamins and cofactors	1.67e-06	APOC3|APOA1|APOE|HSP90AA1|APOA4|APOA2|RBP4|APOM|APOC2	124	227|277|165|177|213|273|243|259|261	1.54e-08	HSA-196854	0.577728
396	11	Reactome Pathways	G alpha (i) signalling events	7.28e-06	APOC3|APOA1|APOE|PPBP|APOA4|AGT|APOA2|RBP4|APOM|SAA1|APOC2	124	227|277|165|169|213|181|273|243|259|167|261	7.38e-08	HSA-418594	0.513787
721	14	Reactome Pathways	Transport of small molecules	7.49e-06	APOC3|APOA1|APOE|LPA|APOD|APOA4|APOA2|APOF|TF|PLTP|CA1|APOC1|APOC2|APOC4	124	227|277|165|191|241|213|273|269|175|275|197|225|261|211	7.93e-08	HSA-382551	0.512552
47	5	Reactome Pathways	Regulation of Complement cascade	6.3e-05	C9|SERPING1|C2|C4A|CFB	124	179|257|207|157|217	7.26e-07	HSA-977606	0.420066
7	3	Reactome Pathways	Activation of C3 and C5	0.00033	C2|C4A|CFB	124	207|157|217	3.9e-06	HSA-174577	0.348149
33	4	Reactome Pathways	Plasma lipoprotein clearance	0.0005	APOA1|APOE|APOC1|APOC4	124	277|165|225|211	6.26e-06	HSA-8964043	0.330103
13	3	Reactome Pathways	Scavenging of heme from plasma	0.0014	APOA1|APOL1|HP	124	277|265|173	1.8e-05	HSA-2168880	0.285387
14	3	Reactome Pathways	Creation of C4 and C2 activators	0.0016	CRP|FCN3|MBL2	124	189|219|247	2.18e-05	HSA-166786	0.279588
473	9	Reactome Pathways	Neutrophil degranulation	0.0018	CAT|GGH|PTX3|PPBP|LRG1|CD14|HSP90AA1|HP|QSOX1	124	171|231|199|169|203|163|177|173|221	2.5e-05	HSA-6798695	0.274473
605	10	Reactome Pathways	Hemostasis	0.002	APOH|SERPIND1|HRG|APOA1|VWF|LGALS3BP|SERPING1|PPBP|QSOX1|TF	124	255|185|245|277|229|239|257|169|221|175	2.79e-05	HSA-109582	0.269897
265	7	Reactome Pathways	Signaling by Nuclear Receptors	0.002	APOE|HSP90AA1|APOD|PLTP|APOC1|APOC2|APOC4	124	165|177|241|275|225|261|211	2.87e-05	HSA-9006931	0.269897
2	2	Reactome Pathways	Transfer of LPS from LBP carrier to CD14	0.0041	LBP|CD14	124	237|163	6.25e-05	HSA-166020	0.238722
23	3	Reactome Pathways	Intrinsic Pathway of Fibrin Clot Formation	0.0052	SERPIND1|VWF|SERPING1	124	185|229|257	8.15e-05	HSA-140837	0.2284
78	4	Reactome Pathways	Amyloid fiber formation	0.0092	APOA1|APCS|APOA4|SAA1	124	277|159|213|167	0.00015	HSA-977225	0.203621
4	2	Reactome Pathways	LDL remodeling	0.0094	LPA|APOF	124	191|269	0.00016	HSA-8964041	0.202687
5	2	Reactome Pathways	VLDL assembly	0.0128	APOC1|APOC4	124	225|211	0.00022	HSA-8866423	0.189279
660	9	Reactome Pathways	Vesicle-mediated transport	0.0165	APOA1|APOE|YWHAE|APOL1|HSP90AA1|HP|SAA1|TF|ACTG1	124	277|165|193|265|177|173|167|175|223	0.0003	HSA-5653656	0.178252
37	3	Reactome Pathways	Detoxification of Reactive Oxygen Species	0.0165	CAT|PRDX2|GPX3	124	171|183|235	0.0003	HSA-3299685	0.178252
6	2	Reactome Pathways	Scavenging by Class B Receptors	0.0165	APOA1|SAA1	124	277|167	0.00029	HSA-3000471	0.178252
6	2	Reactome Pathways	VLDL clearance	0.0165	APOC1|APOC4	124	225|211	0.00029	HSA-8964046	0.178252
7	2	Reactome Pathways	Lectin pathway of complement activation	0.0187	FCN3|MBL2	124	219|247	0.00037	HSA-166662	0.172816
107	4	Reactome Pathways	Interleukin-4 and Interleukin-13 signaling	0.0234	LBP|VCAM1|HSP90AA1|SAA1	124	237|161|177|167	0.00047	HSA-6785807	0.163078
2741	19	Reactome Pathways	Signal Transduction	0.0438	APOC3|APOA1|APOE|VWF|YWHAE|PPBP|HSP90AA1|APOD|APOA4|AGT|APOA2|RBP4|APOM|SAA1|PLTP|ACTG1|APOC1|APOC2|APOC4	124	227|277|165|229|193|169|177|241|213|181|273|243|259|167|275|223|225|261|211	0.00094	HSA-162582	0.135853
12	2	Reactome Pathways	HSF1 activation	0.0438	YWHAE|HSP90AA1	124	193|177	0.00093	HSA-3371511	0.135853

## Sheet: KEGG
# background genes	# genes	category	description	FDR value	genes	network.SUID	nodes.SUID	p-value	term name	transferred FDR value
48	10	KEGG Pathways	Cholesterol metabolism	1.01e-12	APOH|APOC3|APOA1|APOE|ENSP00000252490|LPA|APOA4|APOA2|PLTP|APOC1	124	255|227|277|165|155|191|213|273|275|225	3e-15	hsa04979	1.19957
82	8	KEGG Pathways	Complement and coagulation cascades	8.57e-08	SERPIND1|VWF|C9|SERPING1|C2|MBL2|C4A|CFB	124	185|229|179|257|207|247|157|217	5.1e-10	hsa04610	0.706702
75	4	KEGG Pathways	PPAR signaling pathway	0.0137	APOC3|APOA1|APOA2|PLTP	124	227|277|273|275	0.00013	hsa03320	0.186328
74	4	KEGG Pathways	Pertussis	0.0137	SERPING1|C2|CD14|C4A	124	257|207|163|157	0.00012	hsa05133	0.186328
86	4	KEGG Pathways	Staphylococcus aureus infection	0.0143	C2|MBL2|C4A|CFB	124	207|247|157|217	0.00021	hsa05150	0.184466
36	3	KEGG Pathways	African trypanosomiasis	0.0156	APOA1|VCAM1|APOL1	124	277|161|265	0.00028	hsa05143	0.180688
